# Supplementary material for: Determinants of penetrance and variable expressivity in monogenic metabolic conditions across 77,184 exomes
Source: Nat Commun. 2021 Jun 9;12:3505. doi: 10.1038/s41467-021-23556-4 (PMC8190084; doi:10.1038/s41467-021-23556-4)
Supplement: Supplementary file 3 — Supplementary Data 1-6 [file 41467_2021_23556_MOESM3_ESM.xlsx]

## Sheet: Supp Data 1
Supplementary Data 1: Detailed characteristics of study cohorts. AMP-T2D-GENES Cohort Information (adapted from Flannick et al, 2019 Supplementary Table 1)
Subgroup	Ancestry	Consortium	Study	Citation(s)	T2D Case Ascertainment	T2D Control Ascertainment	T1D and MODY Exclusion Criteria	Sequencing Technology	dbGAP	EGA
Wake Forest	African-American	T2D-GENES	Wake Forest School of Medicine Study	Palmer, N. D. et al. A genome-wide association search for type 2 diabetes genes in African Americans. PLoS One 7:e29202 (2012)	- Cases are self-reported diabetics with diabetic nephropathy, recruited from dialysis clinics - Age of onset ≥25 - Individuals excluded if at any point after diagnosis treatment consisted of insulin therapy alone - Additionally, at least one of the following three criteria met for inclusion: a) T2D diagnosed at least 5 years before initiating renal replacement therapy, b) background or greater d…	- No current diagnosis of diabetes or renal disease - Individuals recruited from community and internal medicine clinics	- Type 1 diabetes is uncommon in African Americans, so no ICA tests have been performed - Age of onset ≥25 - Individuals excluded if at any point after diagnosis treatment consisted of insulin therapy alone	Agilent Sure Select	phs001102	EGAD00001002246
JHS	African-American	T2D-GENES	Jackson Heart Study	Taylor, H. A. et al. Toward resolution of cardiovascular health disparities in African Americans: design and methods of the Jackson Heart Study. Ethn Dis 15, S6–4 (2005)	- Genomic DNA from blood and genome-wide genotypes available (minimum 25 ug DNA remaining) - Non-related individuals based on family IDs - ADA 2004 definition of T2D diagnosed either of two exams	- No T2D by ADA 2004 definition, fasting plasma glucose <100 mg/dl, and HbA1c <6% at each of two exams - Controls were matched to cases in a two-stage approach: 1. Strong matches (greedy algorithm): age > 50, sex match, BMI within 1 unit, and age within 5 years (N=457 matched pairs) 2. Closest available matches: sex match and BMI > 25; for females, BMI within 5 units and age within 20 years; for …	- Samples with age of onset <16 years and treated only with insulin were excluded	Agilent Sure Select	phs001098	EGAD00001002246
BioMe	African-American	T2D-GENES	BioMe Biobank Program (BioMe)		- Cases were defined according to algorithm found here: https://phekb.org/phenotype/type-2-diabetes-mellitus	- Controls were defined according to algorithm found here: https://phekb.org/phenotype/type-2-diabetes-mellitus		Illumina Rapid Capture	phs001490
ESP	African-American & European	ESP	Exome Sequencing Project (ESP)	Fu, W. et al. Analysis of 6,515 exomes reveals the recent origin of most human protein-coding variants. Nature, 493, 216-220 (2013)	ARIC: Self report of Type 2 Diabetes CARDIA: Self report of Type 2 Diabetes CHS: ADA definition Framingham: Self report of Type 2 Diabetes JHS: Type 2 Diabetes Status defined using ADA 2004 MESA: Exam 1 Diabetes mellitus using 2003 ADA WHI: Self report of Type 2 Diabetes	Not a case	None	Nimblegen v1.0, v2.0, and v3.0	phs00025, phs000279, phs000281, phs000290, phs000291, phs000296, phs000327, phs000334, phs000347, phs000362, phs000398, phs000399, phs000400, phs000401, phs000402, phs000403, phs000422, phs000518, phs000546, phs000556, phs000581, phs000582, phs000587, phs
Singapore	East-Asian	T2D-GENES	Singapore Diabetes Cohort Study and Singapore Prospective Study Program	Sim, X. et al. Transferability of type 2 diabetes implicated loci in multi-ethnic cohorts from Southeast Asia. PLoS Genet. 7(4), e1001363 (2011)	- Clinically ascertained T2D from primary care clinics - Individuals with early age of diagnosis and with at least one first degree relative with T2D were preferentially selected	- Fasting blood glucose <6 mmol/l - No personal history of diabetes - No anti-diabetic medication - Older controls preferentially selected	- Clinical records were extracted from primary care clinics, and suspected T1D and MODY cases were excluded	Agilent Sure Select & Illumina Rapid Capture	phs001097
KARE	East-Asian	T2D-GENES	Korea Association Research Project	Cho, Y. S. et al. A large-scale genome-wide association study of Asian populations uncovers genetic factors inﬂuencing eight quantitative traits. Nat. Genet. 41, 527–534 (2009)	- Past history of T2D - Use of T2D medication - Fasting plasma glucose ≥7 mmol/l or plasma glucose ≥11.1 mmol/l 2 hours after ingestion of 75gm oral glucose load - Age of disease onset ≥40 years - Participants with early onset and family history prioritized	- No past history of diabetes - No anti-diabetic medication - Fasting plasma glucose <5.6 mmol/l and plasma glucose 2 hours after ingestion of 75g oral glucose load <7.8 mmol/l at both baseline and follow up timepoints - Older subjects with normal glucose prioritized	- Samples with age of diagnosis <40 excluded	Agilent Sure Select	phs001096	EGAD00001002246
SNUH	East-Asian	T2D-GENES	Korea SNUH	Cho, Y. S. et al. Meta-analysis of genome-wide association studies identifies eight new loci for type 2 diabetes in east Asians. Nat Genet. 11;44(1):67-72 (2011)	- Clinically diagnosed as T2D using World Health Organization criteria - Participants with at least one sibling with T2D were preferentially included	- Age ≥ 60 years old - No previous history of diabetes - No family history of diabetes in first degree relatives - Fasting plasma glucose < 6.1 mmol/l - HbA1c < 6.5%	- Diabetes patients positive for GAD antibodies were excluded - Diabetes patients with clinically suspected MODY cases were excluded	Illumina Rapid Capture	phs001390
Hong Kong	East-Asian	T2D-GENES	Research Studies in Hong Kong		- T2DM subjects were selected from the Hong Kong Diabetes Registry and Hong Kong Diabetes Family Study at CUHK - Priority for individuals with young onset DM	- Controls were identified from a population based cohort of healthy adults in Hong Kong (Li Ka Shing cohort), together with another study which recruited healthy adults for clinical studies		Illumina Rapid Capture	phs001504
GoT2D	European	GoT2D	Finland-United States Investigation of NIDDM Genetics (FUSION) Study	Valle, T. et al. Mapping genes for NIDDM. Design of the Finland-United States Investigation of NIDDM Genetics (FUSION) Study. Diabetes Care 21(6), 949-958 (1998); Scott, L. et al. A genome-wide association study of type 2 diabetes in Finns detects multiple susceptibility variants. Science 316(5829), 1341-1345 (2007)	- Unrelated cases selected from FUSION families and stage 2 replication - Samples met 1999 World Health Organization (WHO) criteria of fasting plasma glucose ≥7.0 mmol/l or postload glucose during an OGTT ≥11.1 mmol/l, by report of diabetes medication use, or based on medical record review - Prioritized FUSION families with ≥2 first-degree relatives with T2D; BMI ≥18.5kg/m2; case with GWAS data o…	- Unrelated controls with normal glucose tolerance (NGT) based on WHO (1999) definitions: fasting plasma glucose <6.1 mM and 2 hour postload glucose during an OGTT <7.8 mM - Frequency matched to cases by birth province; BMI ≥18.5kg/m2; age ≤80 - Within each birth province, prioritized samples from stage 2 replication with highest values for age + 2*BMI	- When possible, we prioritized cases with age of diagnosis between 35 and 60, without history of insulin-dependent diabetes among first degree relatives, with at least one full sibling diagnosed with T2D, and with at least one parent who was apparently nondiabetic.	Agilent Sure Select	phs000840	EGAD00001002246, EGAD00001002247
GoT2D	European	GoT2D	Malmo-Botnia Study	Guey LT et al. Power in the phenotypic extremes: a simulation study of power in discovery and replication of rare variants. Genet Epidemiol 35, 236–46 (2011); Groop, L. et al. Metabolic consequences of a family history of NIDDM (the Botnia study): evidence for sex-speciﬁc parental effects. Diabetes 45, 1585–93 (1996); Parker, A. et al. A gene conferring susceptibility to type 2 diabetes in conjun…	- A liability score was generated (Guey LT et al. 2011) which measures risk to T2D in the context of three known risk factors (age at onset, BMI, and gender) in 27,500 individuals drawn from three prospective cohorts: the Malmö Preventive Project, the Scania Diabetes Registry, and the Botnia Study; only BMI and gender used to construct scores for Scania and Botnia studies - Eligible cases limited…	- Controls selected from the extreme of a liability score distribution, based upon gender, age and BMI at last follow-up visit; only BMI and gender used to construct scores for Malmö study - Eligible controls limited to individuals above 35 years of age at follow-up and with a BMI between 20 and 40 - To match for ethnicity, equal numbers of controls were selected from the Botnia and Malmö studies	- Diabetic individuals with age of onset <35 years excluded	Agilent Sure Select	phs000840	EGAD00001002246, EGAD00001002247
GoT2D	European	GoT2D	UKT2D Consortium	Wellcome Trust Case Control Consortium. Genome-wide association study of 14,000 cases of seven common diseases and 3,000 shared controls. Nature 447, 661–78 (2007); Voight, B.F. et al. Twelve type 2 diabetes susceptibility loci identiﬁed through large-scale association analysis. Nat. Genet. 42, 579–589 (2010); Spector, T.D. and Williams, F.M. The UK Adult Twin Registry (TwinsUK). Twin Res. Hum. G…	- Cases drawn from the Wellcome Trust Case Control Consortium (WTCCC) - Female samples with age of diagnosis ≥66 years or BMI ≥32kg/m2 excluded; male samples with age of diagnosis ≥62 years or BMI ≥31kg/m2 excluded - Remaining samples were ranked by age and BMI, and the two ranks multiplied. 356 samples with the lowest values for this rank multiplier were selected for initial inclusion in the stu…	- Unrelated samples selected as controls from the Twins UK study - A twin pair was considered for selection if there was no recorded family history of diabetes, neither twin was ever recorded as impaired glucose tolerant (defined as fasting glucose >6.1mmol/L in any reading), there were available quantitative trait and genetic (GWAs) data, and no evidence of admixture in MDS analysis of GWAs data…	- Cases having a first degree relative with type 1 diabetes; testing positive for GAD antibodies; or known to have other forms of diabetes, such as MODY, excluded - Controls having a first degree relative with type 1 diabetes excluded	Agilent Sure Select	phs000840	EGAD00001002246, EGAD00001002247
GoT2D	European	GoT2D	KORA	Wichmann, H. E., Gieger, C. and Illig, T. KORA-gen–resource for population genetics, controls and a broad spectrum of disease phenotypes. Gesundheitswesen 67 Suppl 1, 26–30 (2005) Holle R, Happich M, Löwel H, Wichmann HE, MONICA/KORA Study Group. KORA - a research platform for population based health research. Gesundheitswesen. 2005 Aug; 67 Suppl 1:S19-25. PMID: 16032513	- Samples drawn from KORA F3 and F4 - Diabetic status validated by doctor or by medication use - Cases have ≥1 first degree relative with type 2 diabetes (self-reported) - Cases have either BMI ≤30 and age of onset <65, or BMI ≤33 and age of onset ≤60	- Controls selected from KORA F4 - All controls are normal glucose tolerant: fasting glucose level <6.1 mmol/l and two hour glucose level after oral glucose tolerance test <7.8 mmol/l - Controls are either >60 years of age with BMI >32 or over 65 years of age with BMI >31	- None applied	Agilent Sure Select	phs000840	EGAD00001002246, EGAD00001002247
METSIM	European	T2D-GENES	Metabolic Syndrome in Men Study	Stancakova, A. et al. Changes in insulin sensitivity and insulin release in relation to glycemia and glucose tolerance in 6,414 Finnish men. Diabetes 58, 1212–1221 (2009)	- Previous diagnosis of T2D, or both fasting and 2-hr criteria met for new T2D diagnosis - C-peptide >0.10 nmol/L - Anti-GAD antibody <50 U/mL to rule out T1D - Family history of diabetes (parents, sibs, children, grandparents, avuncular, cousins) - Unrelated individuals based on family ID and IBS analyses - Preferentially select individuals with with genotype data (N=494), as well as non-genotyp…	- Normal glucose tolerance at baseline and follow-up visits - Prioritized samples with no family history of diabetes and meeting strict NGT criteria: fasting glucose <5.6 mmol/l and 2 hour post-challenge glucose <7.8 mmol/l - Additional samples selected with fasting glucose <6.1 mmol/l and 2 hour post-challenge glucose <7.8 mmol/l - Unrelated samples - Older controls preferentially selected	- C-peptide <0.10 nmol/L - Anti-GAD antibody >50 U/mL	Agilent Sure Select	phs001100	EGAD00001002246
Ashkenazi	European	T2D-GENES	Ashkenazi	Atzmon, G. et al. Lipoprotein genotype and conserved pathway for exceptional longevity in humans. PLoS Biol. 4(4), e113 (2006); Atzmon, G. et al. Evolution in health and medicine Sackler colloquium: Genetic variation in human telomerase is associated with telomere length in Ashkenazi centenarians. Proc Natl Acad Sci U S A. 107 (Suppl 1), 1710-1717 (2010); Permutt, M.A. et al. A genome scan for ty…	- Ashkenazi Jewish origin, defined as having all four grandparents born in Northern or Eastern Europe; subjects with known or supected Sephardic Jewish or non-Jewish ancestry excluded - T2D defined according to the World Health Organisation criteria (fasting glucose >140 mg/dl on two or more ocasions or random glucose >200mg/dl) - To avoid late-onset T1D, patients who became insulin-dependent wit…	- Fasting blood glucose <7 mmol/l - No personal history of diabetes - No anti-diabetic medications	- Patients who became insulin-dependent within 2 years of diagnosis excluded	Agilent Sure Select	phs001095	EGAD00001002246
LuCAMP	European	LuCAMP	Lundbeck Foundation Centre for Applied Medical Genomics in Personalised Disease Prediction, Prevention, and Care		- Diagnosis of type 2 diabetes - BMI > 27.5 kg/m2 - Hypertension (systolic/diastolic BP > 140/90 mmHg or use of antihypertensive medication)	- Fasting plasma glucose < 5.6 mmol/l - 2 hr post-OGTT plasma glucose < 7.8 mmol/l - BMI < 27.5 kg/m2 - Blood pressure < 40/90 mmHg		Agilent Sure Select
GoDARTS	European	T2D-GENES	Genetics of Diabetes and Audit Research Tayside Study	Cohort Profile: Genetics of Diabetes Audit and Research in Tayside Scotland (GoDARTS). Hébert HL, Shepherd B, Milburn K, Veluchamy A, Meng W, Carr F, Donnelly LA, Tavendale R, Leese G, Colhoun HM, Dow E, Morris AD, Doney AS, Lang CC, Pearson ER, Smith BH, Palmer CNA. Int J Epidemiol. 2017 Sep 7. doi: 10.1093/ije/dyx140. [Epub ahead of print] No abstract available. PMID: 29025058	- Age of diagnosis>35.	- No insulin within 1 year.	None	Illumina Rapid Capture		EGAD00001004311
FHS	European	T2D-GENES	Framingham Heart Study	- Original cohort: Dawber TR, Meadors GF, Moore FE Jr. Epidemiological approaches to heart disease: the Framingham Study. Am J Public Health Nations Health. 1951;41(3):279-81. PMID: 14819398 - Offspring cohort: Kannel WB, Feinleib M, McNamara PM, Garrison RJ, Castelli WP. An investigation of coronary heart disease in families. The Framingham offspring study. Am J Epidemiol. 1979;110(3):281-90. PM…	- For the Original offspring, used the diabetes file to define T2D (on medication or (non-fasting) blood glucose > 200)		- Offspring with T1D identified with a chart review as being on insulin continuously since onset. Diagnosis <35 years of age	Illumina Rapid Capture	phs001610.v1.p11
SIGMA	Latino	SIGMA T2D	Mexico City Diabetes Study	Lorenzo, C., Williams, K., Gonzalez-Villalpando, C. & Haffner, S.M. The prevalence of the metabolic syndrome did not increase in Mexico City between 1990-1992 and 1997-1999 despite more central obesity. Diabetes Care 28, 2480-5 (2005).	- Age 35-64 years - Non-pregnant females - T2D diagnosis and medication OR ADA criteria: Fasting glucose 126 mg/dL or more or 2 hr post 75 gr of glucose load 200 or more	- Age 35-64 years - Non-pregnant females		Agilent Sure Select & Illumina Rapid Capture	phs001375
SIGMA	Latino	SIGMA T2D	Multiethnic Cohort	Kolonel, L.N. et al. A multiethnic cohort in Hawaii and Los Angeles: baseline characteristics. Am J Epidemiol 151, 346-57 (2000).	- Self-report of T2D diagnosis or medication - Absence of T1D diagnosis	- No self-report of T2D diagnosis or medication - No T1D or T2D diagnosis from the OSHPD, HMSA or KPH registries		Agilent Sure Select & Illumina Rapid Capture	phs001429
SIGMA	Latino	SIGMA T2D	Diabetes in Mexico Study	Sigma Type 2 Diabetes Consortium et al. Association of a low-frequency variant in HNF1A with type 2 diabetes in a Latino population. JAMA 311, 2305-14 (2014).		- Age ≥45 years - Fasting glucose levels below 100 mg/dL		Agilent Sure Select & Illumina Rapid Capture	phs001388
SIGMA	Latino	SIGMA T2D	UNAM/INCMNSZ Diabetes Study	SIGMA Type 2 Diabetes Consortium et al. Sequence variants in SLC16A11 are a common risk factor for type 2 diabetes in Mexico. Nature 506, 97-101 (2014).		- Age ≥45 years - Fasting plasma glucose concentration < 100 mg/dl - No previous history of hyperglycemia, gestational diabetes or use of metformin		Agilent Sure Select & Illumina Rapid Capture	phs001393
Starr County	Hispanic	T2D-GENES & SIGMA T2D	Starr County, Texas	Hanis, C. L. et al. Diabetes among Mexican Americans in Starr County, Texas. Am. J. Epidemiol. 118, 659–672 (1983); Below JE, et al. Genome-wide association and meta-analysis in populations from Starr County, Texas and Mexico City identify type 2 diabetes susceptibility loci and enrichment for eQTLs in top signals. Diabetologia 54, 2047-2055 (2011)	- Diagnosis of diabetes according to National Diabetes Data Group (1979) guidelines drawn from several studies in Starr County: 1. Fasting glucose ≥ 140 mg/dl on more than 1 occasion 2. Self-reported physician-diagnosed diabetes and self reported therapy with either oral antidiabetic agents or insulin (either currently or for more than one month in the past) - In instances where cases were drawn …	- Controls ascertained from epidemiologically represented sample of individuals in Starr County, TX - Individuals with known diagnosis of diabetes excluded - Impaired glucose tolerant and impaired fasting glucose controls retained due to the age difference between cases and controls (controls are younger on average) and to allow sufficient sample size	- Cases with age of onset <35 and BMI<30 excluded as potential T1D or MODY	Agilent Sure Select & Illumina Rapid Capture	phs001099
SAMAFS	Hispanic	T2D-GENES	San Antonio Mexican American Family Studies (SAMAFS): San Antonio Family Heart Study, San Antonio Family Diabetes/Gallbladder Study, Veterans Administration Genetic Epidemiology Study, and Family Investigation of Nephropathy and Diabetes Study - San Antonio Component	Mitchell, B. D. et al. Genetic and environmental contributions to cardiovascular risk factors in Mexican Americans. The San Antonio Family Heart Study. Circulation 94, 2159–2170 (1996); Hunt, K. J. et al. Genome-wide linkage analyses of type 2 diabetes in Mexican Americans: the San Antonio Family Diabetes/Gallbladder Study. Diabetes 54, 2655–2662 (2005); Coletta, D. K. et al. Genome-wide linkage …	- Unrelated and non-overlapping individuals/samples drawn from four separate family studies, San Antonio, TX - Cases met one or more of four criteria: 1. American Diabetes Association [ADA] criterion (2002) -- fasting plasma glucose ≥126 mg/dl 2. World Health Organization [WHO] criteria (1999) -- fasting plasma glucose ≥126 mg/dl or a 2 hour glucose tolerance test ≥200 mg/dl 3. Self-reported phys…	- No self-reported antidiabetic therapy at any visit, including oral agents or insulin prescribed as a result of physician-diagnosed diabetes AND one or more of the following: 1. Fasting glucose <126 mg/dl at each visit 2. If OGTT performed, 2 hour glucose must be <200 mg/dl 3. No history of diabetes and HbA1c <6.0%, or HbA1c 6.0-6.9% and fasting glucose <126 mg/dl Samples prioritized with strict…	- None applied	Agilent Sure Select	phs000849	EGAD00001002246
Singapore	South Asian	T2D-GENES	Singapore Indian Eye Study	Sim, X. et al. Transferability of type 2 diabetes implicated loci in multi-ethnic cohorts from Southeast Asia. PLoS Genet. 7(4), e1001363 (2011)	- HbA1c ≥6.5% or personal history of diabetes with age at diagnosis available - Preferentially selected cases with at least one first degree relative with T2D	- HbA1c <6% - No personal history of diabetes - Not taking antidiabetes medication - Older controls preferentially selected	- None applied	Agilent Sure Select	phs001097
LOLIPOP	South Asian	T2D-GENES	London Life Sciences Population Study	Chambers, J.C. et al. Genome-wide association study identifies variants in TMPRSS6 associated with hemoglobin levels. Nat. Genet. 41, 1170-1172 (2009); Chambers, J.C. et al. Common genetic variation near melatonin receptor MTNR1B contributes to raised plasma glucose and increased risk of type 2 diabetes among Indian Asians and European Caucasians. Diabetes 58, 2703-2708 (2009); van der Harst, P. …	- Samples chosen from a population-based cohort study - Indian Asians living in West London, UK with all 4 grandparents born on the Indian subcontinent - Prevalent T2D defined as previous physician diagnosis of diabetes on treatment, with onset of diabetes after the age of 18 years and without insulin use in the first year after diagnosis; or fasting plasma glucose ≥7.0 mmol/L	- No previous history of diabetes - No anti-diabetic medication - Fasting plasma glucose <6.0 mmol/L	- Samples with age of onset <18 excluded	Agilent Sure Select	phs001093	EGAD00001002246
PGR	South Asian	T2D-GENES	Pakistan Genomic Resource	The Pakistan Genomic Resource (PGR) is a bioresource currently comprising of > 150,000 Pakistani participants; the coordinating center for PGR is at the Center for Non-Communicable Diseases, Pakistan (www.cncdpk.com). PGR aims to create a bioresource of 300,000 participants to better understand : (i) the genetic and non-genetic determinants of a wide range of cardio-metabolic diseases in Pakistan…	- Cases were participants who had either prior history of type-2 diabetes, fasting glucose levels of greater than 125, or HbA1C levels of greater than 6.5%	- Controls were participants who had no prior history of type-2 diabetes, had normal glucose levels or HbA1c levels < 6.0%		Illumina Rapid Capture	phs001552

## Sheet: Supp Data 2
Supplementary Data 2 - Variant curation assessments and carrier counts.
VariantID (GRCh37 if found in UKBB)	VariantID (GRCh38 if found in UKBB)	Condition	Variant type	Gene	Number AMP T2D carriers	Niumber UKBB carriers	ClinVar VariationID	ClinVar AlleleID	Name	ClinVar Last Evaluation	ClinVar clinical significance from high confidence labs	Final Assessment	Assessment Notes	ACMG/AMP Criteria applied (Richards 2015)	Additional_independent_assessment	Additional_independent_assessment_ACMG/AMP Criteria applied
2-21229160-C-T	chr2-21006288-C-T	High LDL	ClinVar	APOB	7	28	17890	32929	NM_000384.2(APOB):c.10580G>A (p.Arg3527Gln)	2018-07-11	Pathogenic, Pathogenic, Pathogenic	pathogenic	Relatively high frequency, but hypercholesterolemia has reduced prevalence and other evidence is very convincing.	PS4, PM5, PM1, PS3_moderate, PP1_moderate, PP3	NA	NA
2-21229161-G-A	chr2-21006289-G-A	High LDL	ClinVar	APOB	13	1	40223	48709	NM_000384.2(APOB):c.10579C>T (p.Arg3527Trp)	2018-07-03	Pathogenic, Pathogenic, Pathogenic	pathogenic	High frequency, likely due to fact that it can have recessive inheritence for low LDL	PS4, PP1_strong, PM5, PM1, PS3_moderate, PP3	NA	NA
2-21230565-G-A	NA	High LDL	ClinVar	APOB	1	NA	69508	80399	NM_000384.2(APOB):c.9175C>T (p.Arg3059Cys)	2017-10-16	Likely pathogenic, Uncertain significance	vus	High Confidence Lab's conflicted, and reassessed because of high allele count, reassessed as VUS	PP1, PM2, BP4	NA	NA
19-11218079-G-A	chr19-11107403-G-A	High LDL	ClinVar	LDLR	50	30	183097	181238	NM_000527.4(LDLR):c.829G>A (p.Glu277Lys)	2017-12-29	Benign	benign	Used HC lab assessment	NA	NA	NA
19-11221324-G-A	chr19-11110648-G-A	High LDL	ClinVar	LDLR	293	3	224619	226399	NM_000527.4(LDLR):c.941-4G>A	2018-01-12	Benign	benign	Used HC lab assessment	NA	NA	NA
19-11221357-G-A	NA	High LDL	ClinVar	LDLR	126	NA	161263	171207	NM_000527.4(LDLR):c.970G>A (p.Gly324Ser)	2017-10-05	Benign	benign	Used HC lab assessment	NA	NA	NA
19-11222182-T-C	chr19-11111506-T-C	High LDL	ClinVar	LDLR	330	621	36451	45114	NM_000527.4(LDLR):c.1061-8T>C	2018-05-31	Benign	benign	Used HC lab assessment	NA	NA	NA
19-11222300-G-A	chr19-11111624-G-A	High LDL	ClinVar	LDLR	3274	3753	183138	181250	NM_000527.4(LDLR):c.1171G>A (p.Ala391Thr)	2017-08-18	Benign	benign	Used HC lab assessment	NA	NA	NA
19-11223961-C-T	chr19-11113285-C-T	High LDL	ClinVar	LDLR	121	11	224620	226400	NM_000527.4(LDLR):c.1194C>T (p.Ile398=)	2018-01-02	Benign	benign	Used HC lab assessment	NA	NA	NA
19-11230809-C-T	NA	High LDL	ClinVar	LDLR	118	NA	237868	243276	NM_000527.4(LDLR):c.1887C>T (p.Phe629=)	2018-01-08	Benign	benign	Used HC lab assessment	NA	NA	NA
19-11231203-G-A	chr19-11120527-G-A	High LDL	ClinVar	LDLR	386	919	36460	45123	NM_000527.4(LDLR):c.2140+5G>A	2018-01-26	Benign	benign	Used HC lab assessment	NA	NA	NA
19-11210979-G-T	chr19-11100303-G-T	High LDL	ClinVar	LDLR	34	61	68099	78990	NM_000527.4(LDLR):c.148G>T (p.Ala50Ser)	2017-11-30	Likely benign	likely benign	Used HC lab assessment	NA	NA	NA
19-11210996-C-G	NA	High LDL	ClinVar	LDLR	6	NA	369857	354078	NM_000527.4(LDLR):c.165C>G (p.Gly55=)	NA	NA	likely benign	NA	BP4, BP7	NA	NA
19-11217352-G-A	chr19-11106676-G-A	High LDL	ClinVar	LDLR	27	18	161279	171202	NM_000527.4(LDLR):c.806G>A (p.Gly269Asp)	2017-10-17	Likely benign	likely benign	Used HC lab assessment	NA	NA	NA
19-11221456-C-T	NA	High LDL	ClinVar	LDLR	3	NA	369861	354091	NM_000527.4(LDLR):c.1060+9C>T	NA	NA	likely benign	NA	BP4, BP7	NA	NA
19-11230758-G-T	chr19-11120082-G-T	High LDL	ClinVar	LDLR	2	2	252072	246373	NM_000527.4(LDLR):c.1846-10G>T	2017-08-29	NA	likely benign	NA	BP4, BP7	NA	NA
19-11240240-G-A	NA	High LDL	ClinVar	LDLR	41	NA	161278	171223	NM_000527.4(LDLR):c.2441G>A (p.Arg814Gln)	2017-11-17	Likely benign	likely benign	Used HC lab assessment	NA	NA	NA
19-11211025-A-T	NA	High LDL	ClinVar	LDLR	2	NA	225097	226972	NM_000527.4(LDLR):c.190+4A>T	2017-10-23	Pathogenic, Likely pathogenic	likely pathogenic	Used HC lab assessment	NA	NA	NA
19-11215919-G-A	chr19-11105243-G-A	High LDL	ClinVar	LDLR	2	3	237872	243268	NM_000527.4(LDLR):c.337G>A (p.Glu113Lys)	2018-02-08	Likely pathogenic	likely pathogenic	Used HC lab assessment	NA	NA	NA
19-11217342-G-A	NA	High LDL	ClinVar	LDLR	1	NA	226334	228147	NM_000527.4(LDLR):c.796G>A (p.Asp266Asn)	2017-09-19	NA	likely pathogenic	NA	PM5_supporting, PS4_Moderate, PP1_Moderate, PP3	NA	NA
19-11218112-G-A	NA	High LDL	ClinVar	LDLR	5	NA	161268	171204	NM_000527.4(LDLR):c.862G>A (p.Glu288Lys)	2018-05-01	Likely pathogenic	likely pathogenic	Used HC lab assessment	NA	NA	NA
19-11218160-G-A	NA	High LDL	ClinVar	LDLR	1	NA	3692	18731	NM_000527.4(LDLR):c.910G>A (p.Asp304Asn)	2018-04-10	Likely pathogenic, Pathogenic	likely pathogenic	Used HC lab assessment	NA	NA	NA
19-11218162-C-G	chr19-11107486-C-G	High LDL	ClinVar	LDLR	NA	1	226336	228149	NM_000527.4(LDLR):c.912C>G (p.Asp304Glu)	2018-01-02	NA	likely pathogenic	NA	PM2, PM5, PP3, PS3_supporting, PS4_supporting	NA	NA
19-11221373-G-A	NA	High LDL	ClinVar	LDLR	3	NA	226344	228154	NM_000527.4(LDLR):c.986G>A (p.Cys329Tyr)	2016-12-16	NA	likely pathogenic	NA	PS4, PS3_supporting, PM5_supporting, PP3	NA	NA
19-11222262-A-C	chr19-11111586-A-C	High LDL	ClinVar	LDLR	NA	1	183108	181249	NM_000527.4(LDLR):c.1133A>C (p.Gln378Pro)	2017-03-30	Likely pathogenic	likely pathogenic	Used HC lab assessment	NA	NA	NA
19-11223968-C-G	NA	High LDL	ClinVar	LDLR	1	NA	161267	171211	NM_000527.4(LDLR):c.1201C>G (p.Leu401Val)	2018-05-11	Likely pathogenic	likely pathogenic	Used HC lab assessment	NA	NA	NA
19-11223989-G-A	chr19-11113313-G-A	High LDL	ClinVar	LDLR	1	1	36453	45116	NM_000527.4(LDLR):c.1222G>A (p.Glu408Lys)	2018-01-23	Likely pathogenic	likely pathogenic	Used HC lab assessment	NA	NA	NA
19-11224005-C-T	chr19-11113329-C-T	High LDL	ClinVar	LDLR	2	2	161276	171212	NM_000527.4(LDLR):c.1238C>T (p.Thr413Met)	2017-10-23	Likely pathogenic	likely pathogenic	Used HC lab assessment	NA	NA	NA
19-11224266-G-T	chr19-11113590-G-T	High LDL	ClinVar	LDLR	NA	3	183116	181258	NM_000527.4(LDLR):c.1414G>T (p.Asp472Tyr)	2018-05-04	Likely pathogenic	likely pathogenic	Used HC lab assessment	NA	NA	NA
19-11224284-G-A	NA	High LDL	ClinVar	LDLR	1	NA	161277	171213	NM_000527.4(LDLR):c.1432G>A (p.Gly478Arg)	2018-04-26	Likely pathogenic	likely pathogenic	Used HC lab assessment	NA	NA	NA
19-11224296-G-A	chr19-11113620-G-A	High LDL	ClinVar	LDLR	NA	5	161284	171214	NM_000527.4(LDLR):c.1444G>A (p.Asp482Asn)	2017-05-11	NA	likely pathogenic	NA	PS4, PP1_Moderate, PP3	NA	NA
19-11224354-C-T	chr19-11113678-C-T	High LDL	ClinVar	LDLR	NA	1	251874	246188	NM_000527.4(LDLR):c.1502C>T (p.Ala501Val)	2017-08-30	Likely pathogenic	likely pathogenic	Used HC lab assessment	NA	NA	NA
19-11224443-G-C	NA	High LDL	ClinVar	LDLR	3	NA	440652	434303	NM_000527.4(LDLR):c.1586+5G>C	2017-05-30	Likely pathogenic	likely pathogenic	Used HC lab assessment	NA	NA	NA
19-11226817-G-A	chr19-11116141-G-A	High LDL	ClinVar	LDLR	NA	2	251945	246250	NM_000527.4(LDLR):c.1634G>A (p.Gly545Glu)	2018-10-31	NA	likely pathogenic	NA	PP1_strong, PM5, PP3	NA	NA
19-11226874-A-G	chr19-11116198-A-G	High LDL	ClinVar	LDLR	2	1	224616	226401	NM_000527.4(LDLR):c.1691A>G (p.Asn564Ser)	2018-04-24	Likely pathogenic	likely pathogenic	Used HC lab assessment	NA	NA	NA
19-11227549-C-T	chr19-11116873-C-T	High LDL	ClinVar	LDLR	1	1	183123	181265	NM_000527.4(LDLR):c.1720C>T (p.Arg574Cys)	2017-12-11	Likely pathogenic	likely pathogenic	Used HC lab assessment	NA	NA	NA
19-11227550-G-A	NA	High LDL	ClinVar	LDLR	3	NA	251996	246297	NM_000527.4(LDLR):c.1721G>A (p.Arg574His)	2018-07-03	Likely pathogenic	likely pathogenic	Used HC lab assessment	NA	NA	NA
19-11227612-C-T	chr19-11116936-C-T	High LDL	ClinVar	LDLR	2	1	161290	171218	NM_000527.4(LDLR):c.1783C>T (p.Arg595Trp)	2017-10-24	Likely pathogenic	likely pathogenic	Used HC lab assessment	NA	NA	NA
19-11231095-T-A	chr19-11120419-T-A	High LDL	ClinVar	LDLR	NA	1	252183	246478	NM_000527.4(LDLR):c.2037T>A (p.Tyr679Ter)	2016-12-16	NA	likely pathogenic	NA	PVS1, PM2	NA	NA
19-11231154-C-T	NA	High LDL	ClinVar	LDLR	5	NA	252219	246513	NM_000527.4(LDLR):c.2096C>T (p.Pro699Leu)	2017-10-09	Likely pathogenic	likely pathogenic	Used HC lab assessment	NA	NA	NA
19-11200236-G-A	NA	High LDL	ClinVar	LDLR	1	NA	237860	243266	NM_000527.4(LDLR):c.12G>A (p.Trp4Ter)	2017-03-30	NA	pathogenic	NA	PVS1, PS1, PS4, PP1	NA	NA
19-11210962-G-A	NA	High LDL	ClinVar	LDLR	1	NA	3741	18780	NM_000527.4(LDLR):c.131G>A (p.Trp44Ter)	2017-11-14	Pathogenic	pathogenic	Used HC lab assessment	NA	NA	NA
19-11213359-CG-C	chr19-11102683-CG-C	High LDL	ClinVar	LDLR	NA	1	251078	245421	NM_000527.4(LDLR):c.214delG (p.Asp72Thrfs)	2018-02-14	Pathogenic	pathogenic	Used HC lab assessment	NA	NA	NA
19-11213408-T-G	chr19-11102732-T-G	High LDL	ClinVar	LDLR	2	2	3685	18724	NM_000527.4(LDLR):c.259T>G (p.Trp87Gly)	2018-06-08	Pathogenic	pathogenic	Used HC lab assessment	NA	NA	NA
19-11213415-G-A	chr19-11102739-G-A	High LDL	ClinVar	LDLR	NA	1	226312	228125	NM_000527.4(LDLR):c.266G>A (p.Cys89Tyr)	2017-05-26	Pathogenic	pathogenic	Used HC lab assessment	NA	NA	NA
19-11213417-G-A	NA	High LDL	ClinVar	LDLR	7	NA	251105	245448	NM_000527.4(LDLR):c.268G>A (p.Asp90Asn)	2018-06-15	Pathogenic, Pathogenic	pathogenic	Used HC lab assessment	NA	NA	NA
19-11213445-C-G	NA	High LDL	ClinVar	LDLR	1	NA	161269	171198	NM_000527.4(LDLR):c.296C>G (p.Ser99Ter)	2017-05-06	Pathogenic	pathogenic	Used HC lab assessment	NA	NA	NA
19-11213450-G-A	chr19-11102774-G-A	High LDL	ClinVar	LDLR	1	5	161266	171199	NM_000527.4(LDLR):c.301G>A (p.Glu101Lys)	2018-10-31	Pathogenic, Pathogenic, Pathogenic	pathogenic	Used HC lab assessment	NA	NA	NA
19-11213463-G-A	chr19-11102787-G-A	High LDL	ClinVar	LDLR	NA	1	3736	18775	NM_000527.4(LDLR):c.313+1G>A	2018-07-16	Pathogenic, Pathogenic	pathogenic	Used HC lab assessment	NA	NA	NA
19-11215918-C-CG	NA	High LDL	ClinVar	LDLR	1	NA	440560	434210	NM_000527.4(LDLR):c.337dup (p.Glu113Glyfs)	2017-02-06	Pathogenic	pathogenic	Used HC lab assessment	NA	NA	NA
19-11216011-C-A	NA	High LDL	ClinVar	LDLR	1	NA	226325	228138	NM_000527.4(LDLR):c.429C>A (p.Cys143Ter)	2017-12-05	Pathogenic	pathogenic	Used HC lab assessment	NA	NA	NA
19-11216083-C-A	chr19-11105407-C-A	High LDL	ClinVar	LDLR	NA	1	200918	198011	NM_000527.4(LDLR):c.501C>A (p.Cys167Ter)	2018-03-20	Pathogenic	pathogenic	Used HC lab assessment	NA	NA	NA
19-11216084-G-A	chr19-11105408-G-A	High LDL	ClinVar	LDLR	2	3	183136	181228	NM_000527.4(LDLR):c.502G>A (p.Asp168Asn)	2018-06-28	Pathogenic	pathogenic	Used HC lab assessment	NA	NA	NA
19-11216105-G-A	NA	High LDL	ClinVar	LDLR	2	NA	3726	18765	NM_000527.4(LDLR):c.523G>A (p.Asp175Asn)	2018-01-02	NA	pathogenic	NA	PS4, PP1_strong, PP3	NA	NA
19-11216213-C-T	NA	High LDL	ClinVar	LDLR	2	NA	251335	245672	NM_000527.4(LDLR):c.631C>T (p.His211Tyr)	2018-04-25	Pathogenic	pathogenic	Used HC lab assessment	NA	NA	NA
19-11216232-ATGG-A	chr19-11105556-ATGG-A	High LDL	ClinVar	LDLR	1	2	226329	228142	NM_000527.4(LDLR):c.654_656delTGG (p.Gly219del)	2018-06-25	Pathogenic, Pathogenic	pathogenic	Used HC lab assessment	NA	NA	NA
19-11216244-A-G	chr19-11105568-A-G	High LDL	ClinVar	LDLR	NA	3	183092	181233	NM_000527.4(LDLR):c.662A>G (p.Asp221Gly)	2017-04-03	Pathogenic	pathogenic	Used HC lab assessment	NA	NA	NA
19-11216261-GAC-G	chr19-11105585-GAC-G	High LDL	ClinVar	LDLR	NA	2	3731	18770	NM_000527.4(LDLR):c.680_681delAC (p.Asp227Glyfs)	2018-06-15	Pathogenic, Pathogenic	pathogenic	Used HC lab assessment	NA	NA	NA
19-11216263-C-G	chr19-11105587-C-G	High LDL	ClinVar	LDLR	NA	1	3690	18729	NM_000527.4(LDLR):c.681C>G (p.Asp227Glu)	2017-06-30	Pathogenic	pathogenic	Used HC lab assessment	NA	NA	NA
19-11216264-G-A	NA	High LDL	ClinVar	LDLR	2	NA	3691	18730	NM_000527.4(LDLR):c.682G>A (p.Glu228Lys)	2018-01-19	Pathogenic, Pathogenic	pathogenic	Used HC lab assessment	NA	NA	NA
19-11216264-G-C	NA	High LDL	ClinVar	LDLR	3	NA	251393	245730	NM_000527.4(LDLR):c.682G>C (p.Glu228Gln)	2017-08-15	Pathogenic	pathogenic	Used HC lab assessment	NA	NA	NA
19-11217344-T-A	chr19-11106668-T-A	High LDL	ClinVar	LDLR	1	1	161287	171201	NM_000527.4(LDLR):c.798T>A (p.Asp266Glu)	2018-05-17	Pathogenic, Pathogenic, Pathogenic	pathogenic	Used HC lab assessment	NA	NA	NA
19-11221435-C-T	chr19-11110759-C-T	High LDL	ClinVar	LDLR	1	2	226342	228156	NM_000527.4(LDLR):c.1048C>T (p.Arg350Ter)	2018-05-08	Pathogenic, Pathogenic	pathogenic	Used HC lab assessment	NA	NA	NA
19-11221442-G-A	NA	High LDL	ClinVar	LDLR	1	NA	36450	45113	NM_000527.4(LDLR):c.1055G>A (p.Cys352Tyr)	2017-04-11	Pathogenic	pathogenic	Used HC lab assessment	NA	NA	NA
19-11222232-G-A	NA	High LDL	ClinVar	LDLR	1	NA	251665	245988	NM_000527.4(LDLR):c.1103G>A (p.Cys368Tyr)	2018-06-05	Pathogenic	pathogenic	Used HC lab assessment	NA	NA	NA
19-11223944-G-A	chr19-11113268-G-A	High LDL	ClinVar	LDLR	2	1	226349	228162	NM_000527.4(LDLR):c.1187-10G>A	2017-03-30	Pathogenic	pathogenic	Used HC lab assessment	NA	NA	NA
19-11223983-C-A	NA	High LDL	ClinVar	LDLR	1	NA	3746	18785	NM_000527.4(LDLR):c.1216C>A (p.Arg406=)	2018-04-13	Pathogenic	pathogenic	Used HC lab assessment	NA	NA	NA
19-11223983-C-T	chr19-11113307-C-T	High LDL	ClinVar	LDLR	2	1	226351	228164	NM_000527.4(LDLR):c.1216C>T (p.Arg406Trp)	2017-03-30	NA	pathogenic	NA	PP1_Strong, PS4, PS3_supporting, PP3	NA	NA
19-11224052-G-A	chr19-11113376-G-A	High LDL	ClinVar	LDLR	1	1	3694	18733	NM_000527.4(LDLR):c.1285G>A (p.Val429Met)	2018-10-31	Pathogenic	pathogenic	Used HC lab assessment	NA	NA	NA
19-11224058-G-A	NA	High LDL	ClinVar	LDLR	1	NA	3695	18734	NM_000527.4(LDLR):c.1291G>A (p.Ala431Thr)	2017-03-30	NA	pathogenic	NA	PS2, PS4, PS3_Moderate, PP3	NA	NA
19-11224109-C-T	NA	High LDL	ClinVar	LDLR	1	NA	251798	246112	NM_000527.4(LDLR):c.1342C>T (p.Gln448Ter)	2017-03-30	NA	pathogenic	NA	PVS1, PS4, PP4	NA	NA
19-11224319-C-G	NA	High LDL	ClinVar	LDLR	1	NA	161270	171215	NM_000527.4(LDLR):c.1467C>G (p.Tyr489Ter)	2016-03-25	NA	pathogenic	NA	PVS1, PS1, PP1, PS4	NA	NA
19-11224326-G-A	chr19-11113650-G-A	High LDL	ClinVar	LDLR	3	1	161285	171216	NM_000527.4(LDLR):c.1474G>A (p.Asp492Asn)	2018-01-02	NA	pathogenic	NA	PS4, PP1_Moderate, PP3, PP4	NA	NA
19-11227576-C-T	NA	High LDL	ClinVar	LDLR	13	NA	200921	198015	NM_000527.4(LDLR):c.1747C>T (p.His583Tyr)	2018-01-23	Pathogenic	pathogenic	Used HC lab assessment	NA	NA	NA
19-11227604-G-A	NA	High LDL	ClinVar	LDLR	1	NA	161271	171217	NM_000527.4(LDLR):c.1775G>A (p.Gly592Glu)	2018-05-22	Pathogenic, Pathogenic, Pathogenic	pathogenic	Used HC lab assessment	NA	NA	NA
19-11227613-G-A	NA	High LDL	ClinVar	LDLR	5	NA	183126	181268	NM_000527.4(LDLR):c.1784G>A (p.Arg595Gln)	2018-04-11	Pathogenic	pathogenic	Used HC lab assessment	NA	NA	NA
19-11230819-C-T	chr19-11120143-C-T	High LDL	ClinVar	LDLR	NA	1	226379	228192	NM_000527.4(LDLR):c.1897C>T (p.Arg633Cys)	2018-01-14	Pathogenic, Pathogenic	pathogenic	Used HC lab assessment	NA	NA	NA
19-11231057-T-C	NA	High LDL	ClinVar	LDLR	4	NA	252163	246458	NM_000527.4(LDLR):c.1999T>C (p.Cys667Arg)	2016-12-16	NA	pathogenic	changed to path after reassessment, also listed as pathogenic by Invitae	PP1_Strong, PM5, PP3, PM1_Supporting, PS4_Supporting, PP4	NA	NA
19-11231087-T-C	chr19-11120411-T-C	High LDL	ClinVar	LDLR	NA	1	226384	228197	NM_000527.4(LDLR):c.2029T>C (p.Cys677Arg)	2018-05-08	Pathogenic	pathogenic	Used HC lab assessment	NA	NA	NA
19-11231101-C-A	NA	High LDL	ClinVar	LDLR	1	NA	3699	18738	NM_000527.4(LDLR):c.2043C>A (p.Cys681Ter)	2018-09-16	Pathogenic, Pathogenic	pathogenic	Used HC lab assessment	NA	NA	NA
19-11231112-C-T	chr19-11120436-C-T	High LDL	ClinVar	LDLR	NA	5	3702	18741	NM_000527.4(LDLR):c.2054C>T (p.Pro685Leu)	2018-10-31	Pathogenic	pathogenic	Used HC lab assessment	NA	NA	NA
19-11231118-T-TC	chr19-11120442-T-TC	High LDL	ClinVar	LDLR	NA	1	68103	78994	NM_000527.4(LDLR):c.2061dupC (p.Asn688Glnfs)	2017-12-29	Pathogenic, Pathogenic	pathogenic	Used HC lab assessment	NA	NA	NA
19-11233979-CT-C	NA	High LDL	ClinVar	LDLR	2	NA	226388	228201	NM_000527.4(LDLR):c.2271delT (p.Leu759Serfs)	2017-05-11	Pathogenic, Pathogenic	pathogenic	Used HC lab assessment	NA	NA	NA
19-11240274-C-G	NA	High LDL	ClinVar	LDLR	2	NA	161265	171224	NM_000527.4(LDLR):c.2475C>G (p.Asn825Lys)	2017-03-30	NA	pathogenic	NA	PS4, PP1_Strong, PS1, PP3	NA	NA
19-11210913-G-A	chr19-11100237-G-A	High LDL	ClinVar	LDLR	58	1	430745	424291	NM_000527.4(LDLR):c.82G>A (p.Glu28Lys)	2017-03-30	NA	vus	NA	none	NA	NA
19-11213375-G-T	chr19-11102699-G-T	High LDL	ClinVar	LDLR	NA	1	251081	245424	NM_000527.4(LDLR):c.226G>T (p.Gly76Trp)	2017-03-30	NA	vus	NA	PM2, PP3, BS3_supporting	NA	NA
19-11213381-C-T	chr19-11102705-C-T	High LDL	ClinVar	LDLR	NA	3	161289	171197	NM_000527.4(LDLR):c.232C>T (p.Arg78Cys)	2016-03-25	NA	vus	NA	PS4_moderate	NA	NA
19-11213390-C-T	chr19-11102714-C-T	High LDL	ClinVar	LDLR	NA	1	183083	181222	NM_000527.4(LDLR):c.241C>T (p.Arg81Cys)	2016-12-16	NA	vus	NA	PS4_moderate, PP3, PS3_supporting	NA	NA
19-11213463-G-C	chr19-11102787-G-C	High LDL	ClinVar	LDLR	NA	1	228358	230978	NM_000527.4(LDLR):c.313+1G>C	2016-12-16	NA	vus	NA	PVS1_moderate, PS4_supporting	NA	NA
19-11215925-C-T	chr19-11105249-C-T	High LDL	ClinVar	LDLR	6	1	251162	245500	NM_000527.4(LDLR):c.343C>T (p.Arg115Cys)	2017-03-30	NA	vus	NA	PP1_Moderate, PP3, PS4_Supporting	NA	NA
19-11216086-C-A	NA	High LDL	ClinVar	LDLR	1	NA	251261	245598	NM_000527.4(LDLR):c.504C>A (p.Asp168Glu)	2016-03-25	NA	vus	NA	PM5, PP4, PS4_Supporting	NA	NA
19-11216273-T-G	NA	High LDL	ClinVar	LDLR	1	NA	251397	245736	NM_000527.4(LDLR):c.691T>G (p.Cys231Gly)	2016-11-05	NA	vus	NA	PP3	NA	NA
19-11217264-G-A	chr19-11106588-G-A	High LDL	ClinVar	LDLR	3	1	200920	198013	NM_000527.4(LDLR):c.718G>A (p.Glu240Lys)	2018-05-22	NA	vus	NA	PS3_supporting, PP3, PP1, PS4_Supporting	NA	NA
19-11217303-C-T	chr19-11106627-C-T	High LDL	ClinVar	LDLR	23	5	161261	171200	NM_000527.4(LDLR):c.757C>T (p.Arg253Trp)	2017-03-30	NA	vus	NA	BS3, PP1, PM1	NA	NA
19-11217315-C-T	chr19-11106639-C-T	High LDL	ClinVar	LDLR	12	1	251446	245782	NM_000527.4(LDLR):c.769C>T (p.Arg257Trp)	2018-06-29	Uncertain significance	vus	Used HC lab assessment	NA	NA	NA
19-11218137-G-A	chr19-11107461-G-A	High LDL	ClinVar	LDLR	NA	1	251502	245834	NM_000527.4(LDLR):c.887G>A (p.Cys296Tyr)	2016-12-16	NA	vus	NA	PM2, PP3, PS4_supporting	NA	NA
19-11221336-G-A	chr19-11110660-G-A	High LDL	ClinVar	LDLR	2	7	251567	245891	NM_000527.4(LDLR):c.949G>A (p.Glu317Lys)	2017-03-30	NA	vus	NA	PM1, PP3, PS4_Supporting	NA	NA
19-11221354-G-A	NA	High LDL	ClinVar	LDLR	3	NA	161282	171206	NM_000527.4(LDLR):c.967G>A (p.Gly323Ser)	2016-12-16	NA	vus	NA	PS4_Supporting	NA	NA
19-11221390-G-A	chr19-11110714-G-A	High LDL	ClinVar	LDLR	NA	2	183105	181246	NM_000527.4(LDLR):c.1003G>A (p.Gly335Ser)	2018-05-13	Likely pathogenic, Uncertain significance	vus	HC labs inconsistent, so variant reassessed	PS4_moderate, PP3, BP5, BS3_supporting	NA	NA
19-11221436-G-C	chr19-11110760-G-C	High LDL	ClinVar	LDLR	NA	1	226343	228157	NM_000527.4(LDLR):c.1049G>C (p.Arg350Pro)	2017-03-03	Uncertain significance	vus	Used HC lab assessment	NA	NA	NA
19-11221457-G-A	NA	High LDL	ClinVar	LDLR	1	NA	251625	245949	NM_000527.4(LDLR):c.1060+10G>A	2018-01-02	NA	vus	NA	PS4_Supporting	NA	NA
19-11222214-A-C	chr19-11111538-A-C	High LDL	ClinVar	LDLR	6	13	36452	45115	NM_000527.4(LDLR):c.1085A>C (p.Asp362Ala)	2016-03-25	NA	vus	NA	PS4_Moderate, PP3	NA	NA
19-11222296-G-A	NA	High LDL	ClinVar	LDLR	13	NA	256365	256754	NM_000527.4(LDLR):c.1167G>A (p.Thr389=)	2017-03-30	NA	vus	NA	BP4, BP7, PS4_Supporting	NA	NA
19-11223963-C-A	chr19-11113287-C-A	High LDL	ClinVar	LDLR	NA	1	226350	228163	NM_000527.4(LDLR):c.1196C>A (p.Ala399Asp)	2016-03-25	NA	vus	NA	PM2, PP3, PS4_supporting	NA	NA
19-11223984-G-A	chr19-11113308-G-A	High LDL	ClinVar	LDLR	1	1	228798	230981	NM_000527.4(LDLR):c.1217G>A (p.Arg406Gln)	2017-03-30	NA	vus	NA	PM5, PS4_supporting, PP3	NA	NA
19-11224008-T-G	NA	High LDL	ClinVar	LDLR	2	NA	251747	246061	NM_000527.4(LDLR):c.1241T>G (p.Leu414Arg)	2016-03-25	NA	vus	NA	PP3	NA	NA
19-11224014-G-A	NA	High LDL	ClinVar	LDLR	1	NA	251752	246066	NM_000527.4(LDLR):c.1247G>A (p.Arg416Gln)	2016-12-13	NA	vus	NA	PS4, PP3	NA	NA
19-11224068-C-T	NA	High LDL	ClinVar	LDLR	1	NA	251775	246089	NM_000527.4(LDLR):c.1301C>T (p.Thr434Met)	2016-03-25	NA	vus	NA	none	NA	NA
19-11224233-G-A	chr19-11113557-G-A	High LDL	ClinVar	LDLR	NA	1	36456	45119	NM_000527.4(LDLR):c.1381G>A (p.Gly461Ser)	2011-08-18	NA	vus	NA	PM1_Supporting, PM2, BP4	NA	NA
19-11224355-G-A	NA	High LDL	ClinVar	LDLR	5	NA	251876	246190	NM_000527.4(LDLR):c.1503G>A (p.Ala501=)	2017-03-30	NA	vus	NA	PP3, PS4_Supporting, PM1_Supporting	NA	NA
19-11224362-A-G	chr19-11113686-A-G	High LDL	ClinVar	LDLR	NA	2	183117	181259	NM_000527.4(LDLR):c.1510A>G (p.Lys504Glu)	2017-03-30	NA	vus	NA	PS4_supporting	NA	NA
19-11224381-C-T	chr19-11113705-C-T	High LDL	ClinVar	LDLR	1	2	251886	246200	NM_000527.4(LDLR):c.1529C>T (p.Thr510Met)	2016-11-05	NA	vus	NA	PP1_Moderate, PP3, PS4_Supporting	NA	NA
19-11224438-G-A	NA	High LDL	ClinVar	LDLR	1	NA	237863	243273	NM_000527.4(LDLR):c.1586G>A (p.Gly529Asp)	2016-03-25	NA	vus	NA	PM4, PS4_Supporting	NA	NA
19-11224443-G-A	chr19-11113767-G-A	High LDL	ClinVar	LDLR	NA	1	251909	246223	NM_000527.4(LDLR):c.1586+5G>A	2017-04-25	NA	vus	NA	BS2, PP3	NA	NA
19-11226771-T-G	chr19-11116095-T-G	High LDL	ClinVar	LDLR	NA	2	226361	228174	NM_000527.4(LDLR):c.1588T>G (p.Phe530Val)	2018-04-18	Uncertain significance	vus	Used HC lab assessment	NA	NA	NA
19-11227550-G-T	NA	High LDL	ClinVar	LDLR	1	NA	237867	243275	NM_000527.4(LDLR):c.1721G>T (p.Arg574Leu)	2016-11-05	NA	vus	NA	PM5, PP3	NA	NA
19-11227552-C-T	NA	High LDL	ClinVar	LDLR	1	NA	438324	431955	NM_000527.4(LDLR):c.1723C>T (p.Leu575Phe)	2018-01-02	NA	vus	NA	PS3_Moderate, PP3	NA	NA
19-11227574-T-C	chr19-11116898-T-C	High LDL	ClinVar	LDLR	NA	1	226372	228184	NM_000527.4(LDLR):c.1745T>C (p.Leu582Pro)	2016-12-16	NA	vus	NA	PM2, PP3, PS4_supporting	NA	NA
19-11227603-G-A	NA	High LDL	ClinVar	LDLR	2	NA	373769	360376	NM_000527.4(LDLR):c.1774G>A (p.Gly592Arg)	2017-03-30	NA	vus	NA	PP3	NA	NA
19-11227645-G-T	chr19-11116969-G-T	High LDL	ClinVar	LDLR	5	27	161264	171219	NM_000527.4(LDLR):c.1816G>T (p.Ala606Ser)	2017-10-25	Uncertain significance	vus	Used HC lab assessment	NA	NA	NA
19-11227665-C-T	chr19-11116989-C-T	High LDL	ClinVar	LDLR	8	16	224618	226402	NM_000527.4(LDLR):c.1836C>T (p.Ala612=)	2017-06-27	Uncertain significance	vus	Used HC lab assessment	NA	NA	NA
19-11230777-T-C	NA	High LDL	ClinVar	LDLR	2	NA	252083	246378	NM_000527.4(LDLR):c.1855T>C (p.Phe619Leu)	2016-12-16	NA	vus	NA	PP3	NA	NA
19-11230782-G-T	chr19-11120106-G-T	High LDL	ClinVar	LDLR	NA	1	226376	228189	NM_000527.4(LDLR):c.1860G>T (p.Trp620Cys)	2016-03-25	NA	vus	NA	PM2, PP3	NA	NA
19-11230790-T-C	chr19-11120114-T-C	High LDL	ClinVar	LDLR	3	3	369855	354097	NM_000527.4(LDLR):c.1868T>C (p.Ile623Thr)	NA	NA	vus	NA	none	NA	NA
19-11230798-G-A	chr19-11120122-G-A	High LDL	ClinVar	LDLR	18	14	183127	181269	NM_000527.4(LDLR):c.1876G>A (p.Glu626Lys)	2017-09-27	Uncertain significance	vus	Used HC lab assessment	NA	NA	NA
19-11230801-G-A	NA	High LDL	ClinVar	LDLR	1	NA	252101	246397	NM_000527.4(LDLR):c.1879G>A (p.Ala627Thr)	2017-03-30	NA	vus	NA	PS3_supporting, PP3, PS4_Supporting	NA	NA
19-11230820-G-A	NA	High LDL	ClinVar	LDLR	2	NA	226380	228193	NM_000527.4(LDLR):c.1898G>A (p.Arg633His)	2017-11-28	NA	vus	NA	PP3, PS4_Supporting	NA	NA
19-11230877-T-C	NA	High LDL	ClinVar	LDLR	1	NA	226382	228195	NM_000527.4(LDLR):c.1955T>C (p.Met652Thr)	2018-03-28	Uncertain significance	vus	Used HC lab assessment	NA	NA	NA
19-11230888-C-A	chr19-11120212-C-A	High LDL	ClinVar	LDLR	1	3	252136	246432	NM_000527.4(LDLR):c.1966C>A (p.His656Asn)	2016-12-16	NA	vus	NA	PP3	NA	NA
19-11231088-G-T	NA	High LDL	ClinVar	LDLR	1	NA	226385	228198	NM_000527.4(LDLR):c.2030G>T (p.Cys677Phe)	2016-03-25	NA	vus	NA	PP3	NA	NA
19-11231108-G-A	NA	High LDL	ClinVar	LDLR	4	NA	252192	246486	NM_000527.4(LDLR):c.2050G>A (p.Ala684Thr)	2016-12-16	NA	vus	NA	PP3	NA	NA
19-11231159-G-A	chr19-11120483-G-A	High LDL	ClinVar	LDLR	14	4	183130	181272	NM_000527.4(LDLR):c.2101G>A (p.Gly701Ser)	2017-06-07	NA	vus	NA	PM1	NA	NA
19-11233951-G-A	chr19-11123275-G-A	High LDL	ClinVar	LDLR	8	1	183133	181275	NM_000527.4(LDLR):c.2242G>A (p.Asp748Asn)	2016-06-14	NA	vus	NA	BP4, PM1	NA	NA
19-11233969-G-T	NA	High LDL	ClinVar	LDLR	1	NA	430797	424341	NM_000527.4(LDLR):c.2260G>T (p.Gly754Trp)	2017-03-30	NA	vus	NA	none	NA	NA
19-11233991-C-T	chr19-11123315-C-T	High LDL	ClinVar	LDLR	2	1	161262	171222	NM_000527.4(LDLR):c.2282C>T (p.Thr761Met)	2017-03-30	NA	vus	NA	PP3, BS3	NA	NA
19-11238715-G-T	NA	High LDL	ClinVar	LDLR	1	NA	252290	246576	NM_000527.4(LDLR):c.2343G>T (p.Glu781Asp)	2016-03-25	NA	vus	NA	none	NA	NA
19-11240278-G-A	chr19-11129602-G-A	High LDL	ClinVar	LDLR	63	10	36462	45125	NM_000527.4(LDLR):c.2479G>A (p.Val827Ile)	2017-11-02	Uncertain significance, Likely benign	vus	Used HC lab assessment	NA	NA	NA
1-55509693-G-A	NA	High LDL	ClinVar	PCSK9	1	NA	375844	362654	NM_174936.3(PCSK9):c.385G>A (p.Asp129Asn)	2016-12-16	NA	likely benign	Functional studies show no damaging effect, In silico predicts benign, reassessed from VUS	BS3, BP4	NA	NA
1-55505604-G-A	NA	High LDL	ClinVar	PCSK9	3	NA	297692	281418	NM_174936.3(PCSK9):c.94G>A (p.Glu32Lys)	2016-06-14	NA	vus	NA	PP1_moderate, PS3_supporting, PS4_moderate	NA	NA
1-55505613-G-T	NA	High LDL	ClinVar	PCSK9	1	NA	375848	362650	NM_174936.3(PCSK9):c.103G>T (p.Asp35Tyr)	2016-12-16	NA	vus	NA	PP1, PS3	NA	NA
1-55518374-C-T	chr1-55052701-C-T	High LDL	ClinVar	PCSK9	57	125	265933	260609	NM_174936.3(PCSK9):c.709C>T (p.Arg237Trp)	2017-07-25	NA	vus	NA	PS4_Moderate, BS4_Supporting	NA	NA
1-55523779-C-A	NA	High LDL	ClinVar	PCSK9	31	NA	369875	354066	NM_174936.3(PCSK9):c.1251C>A (p.His417Gln)	2016-12-16	NA	vus	NA	BP4	NA	NA
1-55524211-C-T	chr1-55058538-C-T	High LDL	ClinVar	PCSK9	1	1	403292	389422	NM_174936.3(PCSK9):c.1394C>T (p.Ser465Leu)	2017-12-05	Likely pathogenic	vus	Reassessed because PCSK9 is often associated with Low LDL	NA	NA	NA
1-55524222-C-T	chr1-55058549-C-T	High LDL	ClinVar	PCSK9	94	2	201128	196756	NM_174936.3(PCSK9):c.1405C>T (p.Arg469Trp)	2017-12-07	Benign, Uncertain significance	vus	Used HC lab assessment	NA	NA	NA
11-116661656-G-A	chr11-116790940-G-A	High triglycerides	ClinVar	APOA5	7	26	381733	371260	NM_052968.4(APOA5):c.289C>T (p.Gln97Ter)	2017-02-01	Pathogenic	pathogenic	Used HC lab assessment	NA	NA	NA
8-19813529-A-G	NA	High triglycerides	ClinVar	LPL	590	NA	1550	16589	NM_000237.3(LPL):c.953A>G (p.Asn318Ser)	2017-12-03	NA	benign	NA	BA1	NA	NA
8-19811679-G-A	NA	High triglycerides	ClinVar	LPL	8	NA	521082	511752	NM_000237.3(LPL):c.590G>A (p.Arg197His)	2016-04-26	NA	vus	NA	PM2_Supporting, PS4_Supporting, PM5_Supporting	NA	NA
8-19811733-G-A	chr8-19954222-G-A	High triglycerides	ClinVar	LPL	12	36	1522	16561	NM_000237.3(LPL):c.644G>A (p.Gly215Glu)	2018-10-31	NA	vus	NA	PS4_moderate, PP3, PS3_supporting	NA	NA
8-19813385-G-A	chr8-19955874-G-A	High triglycerides	ClinVar	LPL	NA	1	1530	16569	NM_000237.3(LPL):c.809G>A (p.Arg270His)	2017-06-29	NA	vus	NA	PS3_supporting, PP3, PM2	NA	NA
1-156108298-C-T	chr1-156138507-C-T	Lipodystrophy	ClinVar	LMNA	14	2	14517	29556	NM_170707.3(LMNA):c.1718C>T (p.Ser573Leu)	2017-12-21	NA	benign	NA	BA1	NA	NA
1-156106776-G-A	NA	Lipodystrophy	ClinVar	LMNA	1	NA	14486	29525	NM_170707.3(LMNA):c.1445G>A (p.Arg482Gln)	2018-05-07	Pathogenic	pathogenic	Used HC lab assessment	NA	Pathogenic	PP3, PP1-strong, PS4, PM5
1-156107470-G-A	chr1-156137679-G-A	Lipodystrophy	ClinVar	LMNA	4	31	163878	172489	NM_170707.3(LMNA):c.1634G>A (p.Arg545His)	2018-04-23	NA	vus	NA	PP3, PS3_supporting, PM1_supporting, BA1	NA	NA
3-12434213-G-A	NA	Lipodystrophy	ClinVar	PPARG	1	NA	436397	428116	NM_015869.4(PPARG):c.581G>A (p.Arg194Gln)	2016-08-08	NA	likely pathogenic	NA	PS3, PM2, PP3, PM5_Supporting	Likely Pathogenic	PP3, PM2, PS3_mod, PM5: PP3, PM2, PS3
3-12475610-C-T	NA	Lipodystrophy	ClinVar	PPARG	1	NA	8136	23175	NM_015869.4(PPARG):c.1484C>T (p.Pro495Leu)	2016-06-14	NA	pathogenic	NA	PS2, PS3, PM2, PM1, PP3	Likely Pathogenic	PM2, PP3, PM1, PS3
3-12475484-AC-A	NA	Lipodystrophy	ClinVar	PPARG	1	NA	436405	428125	NM_015869.4(PPARG):c.1361del (p.Pro454Leufs)	2016-07-22	NA	vus	NA	BS1, PVS1_moderate	NA	NA
7-44192019-C-T	NA	MODY	ClinVar	GCK	2	NA	36209	44873	NM_000162.3(GCK):c.214G>A (p.Gly72Arg)	2018-07-12	NA	likely pathogenic	NA	PS3_moderate, PS4_Moderate, PP1_Moderate, PM2_Supporting, PP3, PM1_Supporting	Pathogenic	PS4, PS3, PP3, PP1_strong, PM2, PM1
7-44192980-C-T	chr7-44153381-C-T	MODY	ClinVar	GCK	1	1	393453	380272	NM_000162.3(GCK):c.128G>A (p.Arg43His)	2017-12-21	NA	likely pathogenic	NA	PS4_Moderate, PM5, PM2_Supporting, PP3, PP1_moderate	Pathogenic	PS3, PS4, PM2, PM5, PP1, PP3
7-44187429-G-A	chr7-44147830-G-A	MODY	ClinVar	GCK	1	1	16134	31173	NM_000162.3(GCK):c.683C>T (p.Thr228Met)	2017-06-12	Pathogenic	pathogenic	Used HC lab assessment	NA	Pathogenic	PS2, PP1_strong, PP4, PM2, PP3
7-44189576-G-A	chr7-44149977-G-A	MODY	ClinVar	GCK	1	2	426122	415104	NM_000162.3(GCK):c.571C>T (p.Arg191Trp)	2017-11-07	Pathogenic	pathogenic	Used HC lab assessment	NA	Pathogenic	PS4, PM1, PM2, PP1-mod, PP3
7-44189591-G-A	chr7-44149992-G-A	MODY	ClinVar	GCK	NA	1	16133	31172	NM_000162.3(GCK):c.556C>T (p.Arg186Ter)	2018-10-01	Pathogenic	pathogenic	Used HC lab assessment	NA	Pathogenic	PVS1, PP1_strong, PM2, PP4
7-44189603-C-T	chr7-44150004-C-T	MODY	ClinVar	GCK	NA	1	129144	134590	NM_000162.3(GCK):c.544G>A (p.Val182Met)	2018-10-31	NA	pathogenic	NA	PS3, PM2, PS4_moderate, PP3, PP1	Pathogenic	PS3, PM2, PS4_moderate, PP3, PP1_supporting
7-44189362-C-T	NA	MODY	ClinVar	GCK	1	NA	36243	44907	NM_000162.5(GCK):c.676G>A (p.Val226Met)	2017-10-11	Pathogenic	pathogenic	Used HC lab assessment	NA	Pathogenic	PS3, PS4, PP1-strong, PM2, PP3
7-44184747-C-A	chr7-44145148-C-A	MODY	ClinVar	GCK	NA	18	36202	44866	NM_000162.3(GCK):c.1386G>T (p.Met462Ile)	2018-05-29	NA	vus	NA	BS1	NA	NA
7-44185189-G-A	NA	MODY	ClinVar	GCK	1	NA	36182	44846	NM_000162.3(GCK):c.1160C>T (p.Ala387Val)	2015-12-03	NA	vus	NA	PM2_Supporting, PP3, PS4_Supporting	NA	NA
7-44187364-G-A	chr7-44147765-G-A	MODY	ClinVar	GCK	NA	2	393451	380270	NM_000162.3(GCK):c.748C>T (p.Arg250Cys)	2017-09-21	NA	vus	NA	PM2, PP3, PS4_supporting	NA	NA
7-44190598-C-T	NA	MODY	ClinVar	GCK	1	NA	36217	44881	NM_000162.3(GCK):c.440G>A (p.Gly147Asp)	2011-08-18	NA	vus	NA	PM2_Supporting, PP2, PP3	NA	NA
7-44190668-C-T	chr7-44151069-C-T	MODY	ClinVar	GCK	1	2	211073	207484	NM_000162.3(GCK):c.370G>A (p.Asp124Asn)	2017-06-01	NA	vus	NA	PS4_Moderate, PM2_Supporting, PP2, PP3	NA	NA
12-121432080-C-A	NA	MODY	ClinVar	HNF1A	2	NA	14945	29984	NM_000545.6(HNF1A):c.827C>A (p.Ala276Asp)	2017-07-07	Likely pathogenic	likely pathogenic	Used HC lab assessment	NA	Likely Pathogenic	PS4, PM1, PP3, PP4_mod
12-121432114-CG-C	NA	MODY	ClinVar	HNF1A	5	NA	435424	429378	NM_000545.6(HNF1A):c.864delG (p.Pro291Glnfs)	2016-12-23	NA	NA	After reassessment High frequency in gnomAD (https://gnomad.broadinstitute.org/variant/12-121432117-G-GC). Variant is a frameshift (insertion of C) in a hompolymer. In gnomAD it failed random forest for exomes and genomes. It is described as path by multiple submitters in ClinVar. It reaches pathogenic, but reads in gnomAD and AMP T2D carriers look suspicious. Variant excluded in LoF curation as …	BA1, PVS1	NA	NA
12-121432117-G-GC	NA	MODY	ClinVar	HNF1A	15	NA	14927	29966	NM_000545.6(HNF1A):c.872dupC (p.Gly292Argfs)	2017-11-06	NA	NA	After reassessment High frequency in gnomAD (https://gnomad.broadinstitute.org/variant/12-121432117-G-GC). Variant is a frameshift (insertion of C) in a hompolymer. In gnomAD it failed random forest for exomes and genomes. It is described as path by multiple submitters in ClinVar. It reaches pathogenic, but reads in gnomAD and AMP T2D carriers look suspicious. Variant excluded in LoF curation as …	PVS1, PP1_Moderate, PS4_Supporting	NA	NA
12-121426835-C-T	chr12-120989032-C-T	MODY	ClinVar	HNF1A	NA	1	372380	360075	NM_000545.6(HNF1A):c.526C>T (p.Gln176Ter)	2016-04-06	NA	pathogenic	NA	PVS1, PM2, PS3_moderate	Pathogenic	PVS1, PS4, PS3_mod, PM2, PP1_strong, PP4_mod
12-121431481-C-T	NA	MODY	ClinVar	HNF1A	1	NA	420064	408541	NM_000545.6(HNF1A):c.685C>T (p.Arg229Ter)	2017-03-13	Pathogenic	pathogenic	Used HC lab assessment	NA	Pathogenic	PVS1, PM2, PS4, PP4_mod, PP1_strong
12-121432065-G-A	NA	MODY	ClinVar	HNF1A	1	NA	449403	444937	NM_000545.6(HNF1A):c.812G>A (p.Arg271Gln)	2017-08-14	Pathogenic	pathogenic	Used HC lab assessment	NA	Pathogenic	PM1, PS3, PS4_mod, PP4_mod, PP1, PM5, PM2, PP3
12-121416600-C-T	chr12-120978797-C-T	MODY	ClinVar	HNF1A	5	2	435422	429373	NM_000545.6(HNF1A):c.29C>T (p.Thr10Met)	2015-02-13	NA	vus	NA	PM2_Supporting, PS4_Supporting	NA	NA
12-121426776-C-T	chr12-120988973-C-T	MODY	ClinVar	HNF1A	6	1	36822	45483	NM_000545.6(HNF1A):c.467C>T (p.Thr156Met)	2011-08-18	NA	vus	NA	PM2_Supporting, PP3	NA	NA
12-121432125-C-G	chr12-120994322-C-G	MODY	ClinVar	HNF1A	4	1	36833	45494	NM_000545.6(HNF1A):c.872C>G (p.Pro291Arg)	2011-08-18	NA	vus	NA	PM2_Supporting	NA	NA
12-121434371-C-G	chr12-120996568-C-G	MODY	ClinVar	HNF1A	21	12	431970	425956	NM_000545.6(HNF1A):c.1135C>G (p.Pro379Ala)	2018-10-31	Likely pathogenic	vus	Reassessed because of high AC	BA1, PS4_moderate, PM1, PM5, PP3,	NA	NA
12-121435391-C-T	NA	MODY	ClinVar	HNF1A	2	NA	36801	45462	NM_000545.6(HNF1A):c.1424C>T (p.Pro475Leu)	2011-08-18	NA	vus	NA	PM2_Supporting, PP3, PS4_Supporting	NA	NA
12-121437325-C-T	chr12-120999522-C-T	MODY	ClinVar	HNF1A	NA	3	36808	45469	NM_000545.6(HNF1A):c.1663C>T (p.Leu555Phe)	2011-08-18	NA	vus	NA	PM2, BP5	NA	NA
12-121437407-A-G	chr12-120999604-A-G	MODY	ClinVar	HNF1A	3	1	36811	45472	NM_000545.6(HNF1A):c.1745A>G (p.His582Arg)	2011-08-18	NA	vus	NA	PM2_Supporting, PS4_Supporting	NA	NA
17-36070609-C-T	NA	MODY	ClinVar	HNF1B	19	NA	379811	376001	NM_000458.3(HNF1B):c.1108G>A (p.Gly370Ser)	2017-04-17	NA	vus	NA	BA1, PS4_supporting	NA	NA
17-36091625-G-A	chr17-37731634-G-A	MODY	ClinVar	HNF1B	3	5	36837	45498	NM_000458.3(HNF1B):c.1006C>T (p.His336Tyr)	2011-08-18	NA	vus	NA	PM2_Supporting, PP3	NA	NA
17-36091682-C-A	NA	MODY	ClinVar	HNF1B	3	NA	36854	45515	NM_000458.3(HNF1B):c.949G>T (p.Ala317Ser)	2011-08-18	NA	vus	NA	PM2_Supporting, PP3	NA	NA
17-36104736-G-A	NA	MODY	ClinVar	HNF1B	6	NA	36840	45501	NM_000458.3(HNF1B):c.140C>T (p.Pro47Leu)	2011-08-18	NA	vus	NA	PM2_Supporting, PP3	NA	NA
20-43042354-C-T	chr20-44413714-C-T	MODY	ClinVar	HNF4A	4	18	9212	24251	NM_175914.4(HNF4A):c.340C>T (p.Arg114Trp)	2017-12-12	NA	vus	NA	BA1, PS4, PM1, PP3, PS3_supporting	NA	NA
20-43042375-A-G	chr20-44413735-A-G	MODY	ClinVar	HNF4A	1	22	36349	45013	NM_000457.4(HNF4A):c.427A>G (p.Ser143Gly)	2017-03-20	NA	vus	NA	PM2_Supporting, PP3	NA	NA
20-43048458-G-C	chr20-44419818-G-C	MODY	ClinVar	HNF4A	2	6	36360	45024	NM_000457.4(HNF4A):c.834G>C (p.Glu278Asp)	2011-08-18	NA	vus	NA	PM2_Supporting	NA	NA
20-43052763-G-A	chr20-44424123-G-A	MODY	ClinVar	HNF4A	NA	1	586023	577863	NM_000457.4(HNF4A):c.998G>A (p.Arg333His)	2017-11-22	NA	vus	NA	BS1, PM2, PP3, PS4_supporting, PS3_supporting, PM1_supporting	NA	NA
13-28494501-G-A	chr13-27920364-G-A	MODY	ClinVar	PDX1	91	485	8859	23898	NM_000209.3(PDX1):c.226G>A (p.Asp76Asn)	2018-02-05	NA	benign	NA	BS2, BS4, BP4	NA	NA
13-28498711-C-T	chr13-27924574-C-T	MODY	ClinVar	PDX1	21	126	36411	45074	NM_000209.3(PDX1):c.725C>T (p.Pro242Leu)	2016-03-28	NA	benign	NA	BP4, BA1	NA	NA
13-28494457-GC-G	chr13-27920320-GC-G	MODY	ClinVar	PDX1	NA	1	21124	33976	NM_000209.3(PDX1):c.188delC (p.Pro63Argfs)	2017-01-25	NA	pathogenic	NA	PVS1, PP1_strong, PM2, PS3_supporting	Pathogenic	PVS1, PM2, PS3_mod
13-28494327-T-C	chr13-27920190-T-C	MODY	ClinVar	PDX1	3	24	8862	23901	NM_000209.3(PDX1):c.52T>C (p.Cys18Arg)	2016-10-10	NA	vus	NA	BS4, PP3, PS4_supporting, PS3_supporting, PM1_supporting	NA	NA
13-28494372-C-A	chr13-27920235-C-A	MODY	ClinVar	PDX1	77	140	36414	45077	NM_000209.3(PDX1):c.97C>A (p.Pro33Thr)	2016-06-10	NA	vus	NA	BA1, PS3_moderate, PP3	NA	NA
11-17417461-C-T	NA	MODY Extended	ClinVar	ABCC8	1	NA	585346	577178	NM_000352.4(ABCC8):c.4136G>A (p.Arg1379His)	2017-09-28	NA	likely pathogenic	NA	PM5, PP1_Moderate, PP3, PS4_moderate	Pathogenic	PP1_Moderate, PP3, PS4, PM2, PM5
11-17434263-G-A	chr11-17412716-G-A	MODY Extended	ClinVar	ABCC8	12	1	188915	186816	NM_001287174.1(ABCC8):c.2509C>T (p.Arg837Ter)	2018-10-31	NA	NA	Phenotype of available literature doesn't fit	NA	NA	NA
11-17417462-G-T	NA	MODY Extended	ClinVar	ABCC8	2	NA	35614	44279	NM_000352.4(ABCC8):c.4135C>A (p.Arg1379Ser)	2018-05-09	NA	vus	NA	PM5, PM2_Supporting, PP3	NA	NA
11-17426099-C-T	chr11-17404552-C-T	MODY Extended	ClinVar	ABCC8	NA	3	35609	44274	NM_000352.4(ABCC8):c.3517G>A (p.Val1173Met)	2017-01-01	NA	vus	NA	PM2_Supporting, BP4	NA	NA
11-17482160-C-T	NA	MODY Extended	ClinVar	ABCC8	1	NA	35624	44289	NM_000352.4(ABCC8):c.886G>A (p.Gly296Arg)	2017-11-09	NA	vus	NA	PM2_Supporting, PP3, PS3_Supporting, PM1_Supporting	NA	NA
11-17409079-G-A	chr11-17387532-G-A	MODY Extended	ClinVar	ABCC8,KCNJ11	NA	1	551187	546193	NM_000525.3(KCNJ11):c.560C>T (p.Ala187Val)	2017-03-21	NA	NA	Phenotype of available literature doesn't fit	NA	NA	NA
9-135947060-CT-C	NA	MODY Extended	ClinVar	CEL	18	NA	290893	275130	NM_001807.4(CEL):c.2181delT (p.Val728Cysfs)	2016-08-26	NA	vus	NA	PM2, PM1	NA	NA
11-17408574-T-TA	NA	MODY Extended	ClinVar	KCNJ11	1	NA	555247	546170	NM_000525.3(KCNJ11):c.1064dup (p.Leu356Thrfs)	2017-11-27	Likely pathogenic	NA	Phenotype of available literature doesn't fit	NA	NA	NA
11-17408737-C-T	NA	MODY Extended	ClinVar	KCNJ11	2	NA	8683	23722	NM_000525.3(KCNJ11):c.902G>A (p.Arg301His)	2017-12-11	Likely pathogenic	NA	Phenotype of available literature doesn't fit	NA	NA	NA
11-17408758-G-A	chr11-17387211-G-A	MODY Extended	ClinVar	KCNJ11	6	1	211230	207832	NM_000525.3(KCNJ11):c.881C>T (p.Thr294Met)	2017-08-18	NA	NA	Phenotype of available literature doesn't fit	NA	NA	NA
11-17408795-C-T	NA	MODY Extended	ClinVar	KCNJ11	1	NA	8686	23725	NM_000525.3(KCNJ11):c.844G>A (p.Glu282Lys)	2018-10-31	NA	NA	Phenotype of available literature doesn‰Ûªt fit	NA	NA	NA
11-17417461-C-T	NA	Neonatal Diabetes	ClinVar	ABCC8	1	NA	585346	577178	NM_000352.4(ABCC8):c.4136G>A (p.Arg1379His)	2017-09-28	NA	likely pathogenic	NA	PM5, PP1_Moderate, PP3, PS4_moderate	Pathogenic	PP1_Moderate, PP3, PS4, PM2, PM5
11-17434263-G-A	chr11-17412716-G-A	Neonatal Diabetes	ClinVar	ABCC8	12	1	188915	186816	NM_001287174.1(ABCC8):c.2509C>T (p.Arg837Ter)	2018-10-31	NA	NA	Phenotype of available literature doesn't fit	NA	NA	NA
11-17417462-G-T	NA	Neonatal Diabetes	ClinVar	ABCC8	2	NA	35614	44279	NM_000352.4(ABCC8):c.4135C>A (p.Arg1379Ser)	2018-05-09	NA	vus	NA	PM5, PM2_Supporting, PP3	NA	NA
11-17426099-C-T	chr11-17404552-C-T	Neonatal Diabetes	ClinVar	ABCC8	NA	3	35609	44274	NM_000352.4(ABCC8):c.3517G>A (p.Val1173Met)	2017-01-01	NA	vus	NA	PM2_Supporting, BP4	NA	NA
11-17482160-C-T	NA	Neonatal Diabetes	ClinVar	ABCC8	1	NA	35624	44289	NM_000352.4(ABCC8):c.886G>A (p.Gly296Arg)	2017-11-09	NA	vus	NA	PM2_Supporting, PP3, PS3_Supporting, PM1_Supporting	NA	NA
11-17409079-G-A	chr11-17387532-G-A	Neonatal Diabetes	ClinVar	ABCC8,KCNJ11	NA	1	551187	546193	NM_000525.3(KCNJ11):c.560C>T (p.Ala187Val)	2017-03-21	NA	NA	Phenotype of available literature doesn't fit	NA	NA	NA
17-36070609-C-T	NA	Neonatal Diabetes	ClinVar	HNF1B	19	NA	379811	376001	NM_000458.3(HNF1B):c.1108G>A (p.Gly370Ser)	2017-04-17	NA	vus	Uncertain Significance - Insufficient Evidence: PP1, PM2; also VUS by high confidence lab (GeneDx and EGL) after Jan 2017	BA1, PS4_supporting	NA	NA
17-36091625-G-A	chr17-37731634-G-A	Neonatal Diabetes	ClinVar	HNF1B	3	5	36837	45498	NM_000458.3(HNF1B):c.1006C>T (p.His336Tyr)	2011-08-18	NA	vus	NA	PM2_Supporting, PP3	NA	NA
17-36091682-C-A	NA	Neonatal Diabetes	ClinVar	HNF1B	3	NA	36854	45515	NM_000458.3(HNF1B):c.949G>T (p.Ala317Ser)	2011-08-18	NA	vus	NA	PM2_Supporting, PP3	NA	NA
17-36104736-G-A	NA	Neonatal Diabetes	ClinVar	HNF1B	6	NA	36840	45501	NM_000458.3(HNF1B):c.140C>T (p.Pro47Leu)	2011-08-18	NA	vus	NA	PM2_Supporting, PP3	NA	NA
11-17408574-T-TA	NA	Neonatal Diabetes	ClinVar	KCNJ11	1	NA	555247	546170	NM_000525.3(KCNJ11):c.1064dup (p.Leu356Thrfs)	2017-11-27	Likely pathogenic	NA	Phenotype of available literature doesn't fit	NA	NA	NA
11-17408737-C-T	NA	Neonatal Diabetes	ClinVar	KCNJ11	2	NA	8683	23722	NM_000525.3(KCNJ11):c.902G>A (p.Arg301His)	2017-12-11	Likely pathogenic	NA	Phenotype of available literature doesn't fit	NA	NA	NA
11-17408758-G-A	chr11-17387211-G-A	Neonatal Diabetes	ClinVar	KCNJ11	6	1	211230	207832	NM_000525.3(KCNJ11):c.881C>T (p.Thr294Met)	2017-08-18	NA	NA	Phenotype of available literature doesn't fit	NA	NA	NA
11-17408795-C-T	NA	Neonatal Diabetes	ClinVar	KCNJ11	1	NA	8686	23725	NM_000525.3(KCNJ11):c.844G>A (p.Glu282Lys)	2018-10-31	NA	NA	Phenotype of available literature doesn‰Ûªt fit	NA	NA	NA
18-58038746-G-GCA	chr18-60371513-G-GCA	Obesity	ClinVar	MC4R	NA	3	36487	45149	NM_005912.2(MC4R):c.835_836dupTG (p.Phe280Alafs)	2011-08-18	NA	likely pathogenic	NA	PS3, PVS1_strong, PM2_supporting, PP1, PS4_supporting	NA	NA
18-58038831-ATC-A	chr18-60371598-ATC-A	Obesity	ClinVar	MC4R	NA	2	435828	430075	NM_005912.2(MC4R):c.750_751del (p.Ile251Trpfs)	2016-07-29	NA	likely pathogenic	NA	PVS1_moderate, PP1_moderate, PS3_moderate	NA	NA
18-58038834-A-T	chr18-60371601-A-T	Obesity	ClinVar	MC4R	1	1	549551	540034	NM_005912.2(MC4R):c.749T>A (p.Leu250Gln)	2017-03-10	NA	likely pathogenic	NA	PS3_Moderate, PM2_Supporting, PP3, PS4_Supporting, PM5_Supporting	NA	NA
18-58039089-C-T	chr18-60371856-C-T	Obesity	ClinVar	MC4R	1	3	327713	347739	NM_005912.2(MC4R):c.494G>A (p.Arg165Gln)	2016-06-14	NA	likely pathogenic	NA	PS4, PS3_Moderate, PM2_Supporting, PM5_supporting	NA	NA
18-58039134-G-A	NA	Obesity	ClinVar	MC4R	5	NA	435829	430076	NM_005912.2(MC4R):c.449C>T (p.Thr150Ile)	2016-10-18	NA	likely pathogenic	NA	PS3_Moderate, PS4_Moderate, PM1	NA	NA
18-58039203-G-A	chr18-60371970-G-A	Obesity	ClinVar	MC4R	9	5	14336	29375	NM_005912.2(MC4R):c.380C>T (p.Ser127Leu)	2017-05-25	NA	likely pathogenic	NA	PS4, PS3_moderate	NA	NA
18-58039402-C-T	chr18-60372169-C-T	Obesity	ClinVar	MC4R	1	4	435831	430078	NM_005912.2(MC4R):c.181G>A (p.Glu61Lys)	2016-08-30	NA	likely pathogenic	NA	PS3_moderate, PS4_moderate, PM2_supporting, PP1, PP3	NA	NA
18-58038771-C-T	chr18-60371538-C-T	Obesity	ClinVar	MC4R	NA	4	14329	29368	NM_005912.2(MC4R):c.812G>A (p.Cys271Tyr)	2015-12-10	NA	pathogenic	NA	PS3, PP1_strong, PM2, PP3, PM5_supporting	NA	NA
18-58039478-G-T	chr18-60372245-G-T	Obesity	ClinVar	MC4R	6	3	14318	29357	NM_005912.2(MC4R):c.105C>A (p.Tyr35Ter)	2018-08-14	Pathogenic	pathogenic	Used HC lab assessment	NA	NA	NA
18-58038687-G-T	chr18-60371454-G-T	Obesity	ClinVar	MC4R	1	1	36488	45150	NM_005912.2(MC4R):c.896C>A (p.Pro299His)	2011-08-18	NA	vus	NA	PS3, PP1, BP2, PP3	NA	NA
18-58038777-A-T	NA	Obesity	ClinVar	MC4R	200	NA	36486	45148	NM_005912.2(MC4R):c.806T>A (p.Ile269Asn)	2017-03-14	NA	vus	NA	PS3, PS4_Supporting	NA	NA
18-58038826-C-T	chr18-60371593-C-T	Obesity	ClinVar	MC4R	7	8	492862	485791	NM_005912.2(MC4R):c.757G>A (p.Val253Ile)	2014-03-04	NA	vus	NA	PS4_Moderate, PM2_Supporting, PS3_Supporting	NA	NA
18-58039060-C-T	chr18-60371827-C-T	Obesity	ClinVar	MC4R	35	7	14330	29369	NM_005912.2(MC4R):c.523G>A (p.Ala175Thr)	2011-03-16	NA	vus	Conflicting evidence. changed after reassessed	BP4	NA	NA
18-58039422-A-G	NA	Obesity	ClinVar	MC4R	1	NA	492861	485792	NM_005912.2(MC4R):c.161T>C (p.Leu54Pro)	2017-05-04	NA	vus	NA	PS3_Moderate, PM2_Supporting, PP3, PS4_Supporting	NA	NA
16-57003855-G-GC	NA	High HDL	LOF	CETP	1	NA	NA	NA	NA	NA	NA	likely_lof	NA	NA	NA	NA
16-57005232-G-C	chr16-56971320-G-C	High HDL	LOF	CETP	NA	1	NA	NA	NA	NA	NA	likely_lof	NA	NA	NA	NA
16-57007282-CT-C	NA	High HDL	LOF	CETP	4	NA	NA	NA	NA	NA	NA	likely_not_lof	NA	NA	NA	NA
16-57017318-C-T	chr16-56983406-C-T	High HDL	LOF	CETP	NA	3	NA	NA	NA	NA	NA	likely_not_lof	NA	NA	NA	NA
16-56995902-CCA-C	chr16-56961990-CCA-C	High HDL	LOF	CETP	NA	4	NA	NA	NA	NA	NA	lof	NA	NA	NA	NA
16-56996010-G-A	NA	High HDL	LOF	CETP	1	NA	NA	NA	NA	NA	NA	lof	NA	NA	NA	NA
16-56996920-A-G	chr16-56963008-A-G	High HDL	LOF	CETP	NA	1	NA	NA	NA	NA	NA	lof	NA	NA	NA	NA
16-56996921-G-A	NA	High HDL	LOF	CETP	2	NA	NA	NA	NA	NA	NA	lof	NA	NA	NA	NA
16-56996963-C-T	NA	High HDL	LOF	CETP	1	NA	NA	NA	NA	NA	NA	lof	NA	NA	NA	NA
16-57003374-C-T	chr16-56969462-C-T	High HDL	LOF	CETP	NA	3	NA	NA	NA	NA	NA	lof	NA	NA	NA	NA
16-57003521-A-G	NA	High HDL	LOF	CETP	1	NA	NA	NA	NA	NA	NA	lof	NA	NA	NA	NA
16-57004961-C-T	chr16-56971049-C-T	High HDL	LOF	CETP	NA	2	NA	NA	NA	NA	NA	lof	NA	NA	NA	NA
16-57005910-TC-T	chr16-56971998-TC-T	High HDL	LOF	CETP	NA	2	NA	NA	NA	NA	NA	lof	NA	NA	NA	NA
16-57005975-TA-T	chr16-56972063-TA-T	High HDL	LOF	CETP	NA	1	NA	NA	NA	NA	NA	lof	NA	NA	NA	NA
16-57007270-G-T	NA	High HDL	LOF	CETP	3	NA	NA	NA	NA	NA	NA	lof	NA	NA	NA	NA
16-57007274-ACCTC-A	NA	High HDL	LOF	CETP	2	NA	NA	NA	NA	NA	NA	lof	NA	NA	NA	NA
16-57007306-C-CT	NA	High HDL	LOF	CETP	1	NA	NA	NA	NA	NA	NA	lof	NA	NA	NA	NA
16-57007345-C-T	chr16-56973433-C-T	High HDL	LOF	CETP	2	3	NA	NA	NA	NA	NA	lof	NA	NA	NA	NA
16-57009011-A-G	NA	High HDL	LOF	CETP	1	NA	NA	NA	NA	NA	NA	lof	NA	NA	NA	NA
16-57009034-TTCAACACCAA-T	chr16-56975122-TTCAACACCAA-T	High HDL	LOF	CETP	NA	4	NA	NA	NA	NA	NA	lof	NA	NA	NA	NA
16-57009049-G-T	NA	High HDL	LOF	CETP	3	NA	NA	NA	NA	NA	NA	lof	NA	NA	NA	NA
16-57012122-TC-T	NA	High HDL	LOF	CETP	4	NA	NA	NA	NA	NA	NA	lof	NA	NA	NA	NA
16-57012144-TC-T	chr16-56978232-TC-T	High HDL	LOF	CETP	NA	1	NA	NA	NA	NA	NA	lof	NA	NA	NA	NA
16-57015069-G-A	NA	High HDL	LOF	CETP	1	NA	NA	NA	NA	NA	NA	lof	NA	NA	NA	NA
16-57015138-G-A	NA	High HDL	LOF	CETP	2	NA	NA	NA	NA	NA	NA	lof	NA	NA	NA	NA
16-57015555-TCAGGATTACAC-T	chr16-56981643-TCAGGATTACAC-T	High HDL	LOF	CETP	NA	1	NA	NA	NA	NA	NA	lof	NA	NA	NA	NA
16-57015557-A-G	NA	High HDL	LOF	CETP	1	NA	NA	NA	NA	NA	NA	lof	NA	NA	NA	NA
16-57015570-A-AGC	chr16-56981658-A-AGC	High HDL	LOF	CETP	NA	1	NA	NA	NA	NA	NA	lof	NA	NA	NA	NA
16-57015572-AC-A	chr16-56981660-AC-A	High HDL	LOF	CETP	NA	1	NA	NA	NA	NA	NA	lof	NA	NA	NA	NA
16-56996009-TGTAA-T	chr16-56962097-TGTAA-T	High HDL	LOF	CETP	6	5	NA	NA	NA	NA	NA	not_lof	NA	NA	NA	NA
16-57003594-G-A	chr16-56969682-G-A	High HDL	LOF	CETP	NA	2	NA	NA	NA	NA	NA	not_lof	NA	NA	NA	NA
16-57005295-T-C	NA	High HDL	LOF	CETP	1	NA	NA	NA	NA	NA	NA	not_lof	NA	NA	NA	NA
16-57016150-G-A	chr16-56982238-G-A	High HDL	LOF	CETP	3	4	NA	NA	NA	NA	NA	not_lof	NA	NA	NA	NA
16-57016150-G-T	chr16-56982238-G-T	High HDL	LOF	CETP	NA	3	NA	NA	NA	NA	NA	not_lof	NA	NA	NA	NA
19-11200236-G-A	NA	High LDL	LOF	LDLR	1	NA	237860	243266	NM_000527.4(LDLR):c.12G>A (p.Trp4Ter)	2017-03-30	NA	likely_lof	NA	NA	NA	NA
19-11210948-CA-C	chr19-11100272-CA-C	High LDL	LOF	LDLR	NA	1	NA	NA	NA	NA	NA	likely_lof	NA	NA	NA	NA
19-11213359-CG-C	chr19-11102683-CG-C	High LDL	LOF	LDLR	NA	1	251078	245421	NM_000527.4(LDLR):c.214delG (p.Asp72Thrfs)	2018-02-14	Pathogenic	likely_lof	NA	NA	NA	NA
19-11216083-C-A	chr19-11105407-C-A	High LDL	LOF	LDLR	NA	1	200918	198011	NM_000527.4(LDLR):c.501C>A (p.Cys167Ter)	2018-03-20	Pathogenic	likely_lof	NA	NA	NA	NA
19-11216261-GAC-G	chr19-11105585-GAC-G	High LDL	LOF	LDLR	NA	2	3731	18770	NM_000527.4(LDLR):c.680_681delAC (p.Asp227Glyfs)	2018-06-15	Pathogenic, Pathogenic	likely_lof	NA	NA	NA	NA
19-11221435-C-T	chr19-11110759-C-T	High LDL	LOF	LDLR	1	2	226342	228156	NM_000527.4(LDLR):c.1048C>T (p.Arg350Ter)	2018-05-08	Pathogenic, Pathogenic	likely_lof	NA	NA	NA	NA
19-11233979-CT-C	NA	High LDL	LOF	LDLR	2	NA	226388	228201	NM_000527.4(LDLR):c.2271delT (p.Leu759Serfs)	2017-05-11	Pathogenic, Pathogenic	likely_lof	NA	NA	NA	NA
19-11226815-AG-A	chr19-11116139-AG-A	High LDL	LOF	LDLR	NA	1	NA	NA	NA	NA	NA	likely_not_lof	NA	NA	NA	NA
19-11240186-C-T	chr19-11129510-C-T	High LDL	LOF	LDLR	1	3	NA	NA	NA	NA	NA	likely_not_lof	NA	NA	NA	NA
19-11241961-A-G	chr19-11131285-A-G	High LDL	LOF	LDLR	1	1	NA	NA	NA	NA	NA	likely_not_lof	NA	NA	NA	NA
19-11210962-G-A	NA	High LDL	LOF	LDLR	1	NA	3741	18780	NM_000527.4(LDLR):c.131G>A (p.Trp44Ter)	2017-11-14	Pathogenic	lof	NA	NA	NA	NA
19-11213445-C-G	NA	High LDL	LOF	LDLR	1	NA	161269	171198	NM_000527.4(LDLR):c.296C>G (p.Ser99Ter)	2017-05-06	Pathogenic	lof	NA	NA	NA	NA
19-11215918-C-CG	NA	High LDL	LOF	LDLR	1	NA	440560	434210	NM_000527.4(LDLR):c.337dup (p.Glu113Glyfs)	2017-02-06	Pathogenic	lof	NA	NA	NA	NA
19-11216011-C-A	NA	High LDL	LOF	LDLR	1	NA	226325	228138	NM_000527.4(LDLR):c.429C>A (p.Cys143Ter)	2017-12-05	Pathogenic	lof	NA	NA	NA	NA
19-11216077-G-A	NA	High LDL	LOF	LDLR	1	NA	NA	NA	NA	NA	NA	lof	NA	NA	NA	NA
19-11224109-C-T	NA	High LDL	LOF	LDLR	1	NA	251798	246112	NM_000527.4(LDLR):c.1342C>T (p.Gln448Ter)	2017-03-30	NA	lof	NA	NA	NA	NA
19-11224319-C-G	NA	High LDL	LOF	LDLR	1	NA	161270	171215	NM_000527.4(LDLR):c.1467C>G (p.Tyr489Ter)	2016-03-25	NA	lof	NA	NA	NA	NA
19-11227607-GC-G	NA	High LDL	LOF	LDLR	1	NA	NA	NA	NA	NA	NA	lof	NA	NA	NA	NA
19-11231095-T-A	chr19-11120419-T-A	High LDL	LOF	LDLR	NA	1	252183	246478	NM_000527.4(LDLR):c.2037T>A (p.Tyr679Ter)	2016-12-16	NA	lof	NA	NA	NA	NA
19-11231101-C-A	NA	High LDL	LOF	LDLR	1	NA	3699	18738	NM_000527.4(LDLR):c.2043C>A (p.Cys681Ter)	2018-09-16	Pathogenic, Pathogenic	lof	NA	NA	NA	NA
19-11231118-T-TC	chr19-11120442-T-TC	High LDL	LOF	LDLR	NA	1	68103	78994	NM_000527.4(LDLR):c.2061dupC (p.Asn688Glnfs)	2017-12-29	Pathogenic, Pathogenic	lof	NA	NA	NA	NA
19-11213463-G-A	chr19-11102787-G-A	High LDL	LOF	LDLR	NA	1	3736	18775	NM_000527.4(LDLR):c.313+1G>A	2018-07-16	Pathogenic, Pathogenic	not_lof	NA	NA	NA	NA
19-11213463-G-C	chr19-11102787-G-C	High LDL	LOF	LDLR	NA	1	228358	230978	NM_000527.4(LDLR):c.313+1G>C	2016-12-16	NA	not_lof	NA	NA	NA	NA
19-11240150-C-CG	chr19-11129474-C-CG	High LDL	LOF	LDLR	NA	1	NA	NA	NA	NA	NA	not_lof	NA	NA	NA	NA
19-11240285-A-T	chr19-11129609-A-T	High LDL	LOF	LDLR	NA	1	NA	NA	NA	NA	NA	not_lof	NA	NA	NA	NA
11-116661107-C-A	NA	High triglycerides	LOF	APOA5	1	NA	NA	NA	NA	NA	NA	likely_lof	NA	NA	NA	NA
11-116661122-G-A	chr11-116790406-G-A	High triglycerides	LOF	APOA5	3	10	NA	NA	NA	NA	NA	likely_lof	NA	NA	NA	NA
11-116661281-C-CG	NA	High triglycerides	LOF	APOA5	1	NA	NA	NA	NA	NA	NA	likely_lof	NA	NA	NA	NA
11-116661517-CG-C	chr11-116790801-CG-C	High triglycerides	LOF	APOA5	1	2	NA	NA	NA	NA	NA	likely_lof	NA	NA	NA	NA
11-116661599-C-A	NA	High triglycerides	LOF	APOA5	2	NA	NA	NA	NA	NA	NA	likely_lof	NA	NA	NA	NA
11-116661617-A-AG	NA	High triglycerides	LOF	APOA5	1	NA	NA	NA	NA	NA	NA	likely_lof	NA	NA	NA	NA
11-116661656-G-A	chr11-116790940-G-A	High triglycerides	LOF	APOA5	7	26	381733	371260	NM_052968.4(APOA5):c.289C>T (p.Gln97Ter)	2017-02-01	Pathogenic	likely_lof	NA	NA	NA	NA
11-116661662-G-A	chr11-116790946-G-A	High triglycerides	LOF	APOA5	NA	2	NA	NA	NA	NA	NA	likely_lof	NA	NA	NA	NA
11-116660951-CTGTT-C	chr11-116790235-CTGTT-C	High triglycerides	LOF	APOA5	NA	1	NA	NA	NA	NA	NA	likely_not_lof	NA	NA	NA	NA
11-116662399-G-A	NA	High triglycerides	LOF	APOA5	2	NA	NA	NA	NA	NA	NA	lof	NA	NA	NA	NA
8-19809294-T-A	NA	High triglycerides	LOF	LPL	1	NA	NA	NA	NA	NA	NA	likely_lof	NA	NA	NA	NA
8-19819724-C-G	chr8-19962213-C-G	High triglycerides	LOF	LPL	5986	7314	NA	NA	NA	NA	NA	likely_not_lof	NA	NA	NA	NA
8-19796997-CAG-C	chr8-19939486-CAG-C	High triglycerides	LOF	LPL	NA	1	NA	NA	NA	NA	NA	lof	NA	NA	NA	NA
8-19797040-G-T	NA	High triglycerides	LOF	LPL	1	NA	NA	NA	NA	NA	NA	lof	NA	NA	NA	NA
8-19805847-G-A	NA	High triglycerides	LOF	LPL	1	NA	NA	NA	NA	NA	NA	lof	NA	NA	NA	NA
8-19809302-G-A	chr8-19951791-G-A	High triglycerides	LOF	LPL	NA	1	NA	NA	NA	NA	NA	lof	NA	NA	NA	NA
8-19809427-C-T	chr8-19951916-C-T	High triglycerides	LOF	LPL	1	4	NA	NA	NA	NA	NA	lof	NA	NA	NA	NA
8-19810828-TTAAC-T	chr8-19953317-TTAAC-T	High triglycerides	LOF	LPL	NA	7	NA	NA	NA	NA	NA	lof	NA	NA	NA	NA
8-19811776-TG-T	chr8-19954265-TG-T	High triglycerides	LOF	LPL	NA	2	NA	NA	NA	NA	NA	lof	NA	NA	NA	NA
8-19811847-CAG-C	chr8-19954336-CAG-C	High triglycerides	LOF	LPL	NA	1	NA	NA	NA	NA	NA	lof	NA	NA	NA	NA
8-19816892-G-A	NA	High triglycerides	LOF	LPL	1	NA	NA	NA	NA	NA	NA	lof	NA	NA	NA	NA
8-19797040-G-GT	NA	High triglycerides	LOF	LPL	1	NA	NA	NA	NA	NA	NA	not_lof	NA	NA	NA	NA
1-156108540-C-T	chr1-156138749-C-T	Lipodystrophy	LOF	LMNA	NA	4	NA	NA	NA	NA	NA	likely_lof	NA	NA	NA	NA
1-156096000-GA-G	NA	Lipodystrophy	LOF	LMNA	1	NA	NA	NA	NA	NA	NA	likely_not_lof	NA	NA	NA	NA
1-156096701-T-TC	chr1-156126910-T-TC	Lipodystrophy	LOF	LMNA	NA	1	NA	NA	NA	NA	NA	likely_not_lof	NA	NA	NA	NA
1-156106992-T-TGCGTACGGCTCTCATCAACTCCACTGGGGAAGTAAGTA	NA	Lipodystrophy	LOF	LMNA	1	NA	NA	NA	NA	NA	NA	likely_not_lof	NA	NA	NA	NA
1-156105812-C-T	NA	Lipodystrophy	LOF	LMNA	1	NA	NA	NA	NA	NA	NA	lof	NA	NA	NA	NA
1-156096374-C-A	NA	Lipodystrophy	LOF	LMNA	2	NA	NA	NA	NA	NA	NA	not_lof	NA	NA	NA	NA
1-156106159-G-A	chr1-156136368-G-A	Lipodystrophy	LOF	LMNA	NA	2	NA	NA	NA	NA	NA	not_lof	NA	NA	NA	NA
1-156106981-C-T	chr1-156137190-C-T	Lipodystrophy	LOF	LMNA	NA	5	NA	NA	NA	NA	NA	not_lof	NA	NA	NA	NA
1-156108466-T-TG	NA	Lipodystrophy	LOF	LMNA	1	NA	NA	NA	NA	NA	NA	not_lof	NA	NA	NA	NA
1-156109560-G-C	chr1-156139769-G-C	Lipodystrophy	LOF	LMNA	NA	2	NA	NA	NA	NA	NA	not_lof	NA	NA	NA	NA
3-12421431-G-A	NA	Lipodystrophy	LOF	PPARG	1	NA	NA	NA	NA	NA	NA	lof	NA	NA	NA	NA
3-12447410-G-T	NA	Lipodystrophy	LOF	PPARG	1	NA	NA	NA	NA	NA	NA	lof	NA	NA	NA	NA
3-12447507-C-G	NA	Lipodystrophy	LOF	PPARG	1	NA	NA	NA	NA	NA	NA	lof	NA	NA	NA	NA
3-12458202-G-A	NA	Lipodystrophy	LOF	PPARG	1	NA	NA	NA	NA	NA	NA	lof	NA	NA	NA	NA
3-12458364-T-A	chr3-12416865-T-A	Lipodystrophy	LOF	PPARG	NA	1	NA	NA	NA	NA	NA	lof	NA	NA	NA	NA
3-12458536-C-T	chr3-12417037-C-T	Lipodystrophy	LOF	PPARG	NA	2	NA	NA	NA	NA	NA	lof	NA	NA	NA	NA
3-12475484-AC-A	NA	Lipodystrophy	LOF	PPARG	1	NA	436405	428125	NM_015869.4(PPARG):c.1361del (p.Pro454Leufs)	2016-07-22	NA	not_lof	NA	NA	NA	NA
2-21235074-T-A	chr2-21012202-T-A	Low LDL	LOF	APOB	NA	1	NA	NA	NA	NA	NA	likely_lof	NA	NA	NA	NA
2-21246396-C-T	NA	Low LDL	LOF	APOB	1	NA	NA	NA	NA	NA	NA	likely_lof	NA	NA	NA	NA
2-21224973-CA-C	NA	Low LDL	LOF	APOB	1	NA	NA	NA	NA	NA	NA	likely_not_lof	NA	NA	NA	NA
2-21225192-GA-G	NA	Low LDL	LOF	APOB	1	NA	NA	NA	NA	NA	NA	likely_not_lof	NA	NA	NA	NA
2-21225235-G-T	NA	Low LDL	LOF	APOB	1	NA	NA	NA	NA	NA	NA	likely_not_lof	NA	NA	NA	NA
2-21228457-G-T	NA	Low LDL	LOF	APOB	1	NA	NA	NA	NA	NA	NA	lof	NA	NA	NA	NA
2-21228525-CATTT-C	chr2-21005653-CATTT-C	Low LDL	LOF	APOB	NA	1	NA	NA	NA	NA	NA	lof	NA	NA	NA	NA
2-21228587-G-C	chr2-21005715-G-C	Low LDL	LOF	APOB	NA	2	NA	NA	NA	NA	NA	lof	NA	NA	NA	NA
2-21228589-A-T	NA	Low LDL	LOF	APOB	1	NA	NA	NA	NA	NA	NA	lof	NA	NA	NA	NA
2-21228891-CA-C	chr2-21006019-CA-C	Low LDL	LOF	APOB	NA	11	NA	NA	NA	NA	NA	lof	NA	NA	NA	NA
2-21228959-C-T	chr2-21006087-C-T	Low LDL	LOF	APOB	NA	1	NA	NA	NA	NA	NA	lof	NA	NA	NA	NA
2-21228972-C-A	NA	Low LDL	LOF	APOB	1	NA	NA	NA	NA	NA	NA	lof	NA	NA	NA	NA
2-21229501-AG-A	chr2-21006629-AG-A	Low LDL	LOF	APOB	1	2	434252	427986	NM_000384.2(APOB):c.10238del (p.Thr3413Metfs)	2016-04-29	NA	lof	NA	NA	NA	NA
2-21229937-G-T	NA	Low LDL	LOF	APOB	1	NA	NA	NA	NA	NA	NA	lof	NA	NA	NA	NA
2-21230237-G-T	chr2-21007365-G-T	Low LDL	LOF	APOB	NA	1	NA	NA	NA	NA	NA	lof	NA	NA	NA	NA
2-21230323-G-T	NA	Low LDL	LOF	APOB	1	NA	NA	NA	NA	NA	NA	lof	NA	NA	NA	NA
2-21231228-C-A	NA	Low LDL	LOF	APOB	1	NA	NA	NA	NA	NA	NA	lof	NA	NA	NA	NA
2-21232140-G-A	chr2-21009268-G-A	Low LDL	LOF	APOB	NA	2	NA	NA	NA	NA	NA	lof	NA	NA	NA	NA
2-21232176-G-A	chr2-21009304-G-A	Low LDL	LOF	APOB	2	4	NA	NA	NA	NA	NA	lof	NA	NA	NA	NA
2-21232182-G-A	chr2-21009310-G-A	Low LDL	LOF	APOB	NA	2	NA	NA	NA	NA	NA	lof	NA	NA	NA	NA
2-21232203-G-A	chr2-21009331-G-A	Low LDL	LOF	APOB	NA	1	NA	NA	NA	NA	NA	lof	NA	NA	NA	NA
2-21232760-TC-T	chr2-21009888-TC-T	Low LDL	LOF	APOB	NA	2	NA	NA	NA	NA	NA	lof	NA	NA	NA	NA
2-21232920-G-A	NA	Low LDL	LOF	APOB	1	NA	NA	NA	NA	NA	NA	lof	NA	NA	NA	NA
2-21233193-G-A	NA	Low LDL	LOF	APOB	1	NA	NA	NA	NA	NA	NA	lof	NA	NA	NA	NA
2-21233453-TGTAC-T	chr2-21010581-TGTAC-T	Low LDL	LOF	APOB	NA	1	NA	NA	NA	NA	NA	lof	NA	NA	NA	NA
2-21233487-G-A	chr2-21010615-G-A	Low LDL	LOF	APOB	NA	1	NA	NA	NA	NA	NA	lof	NA	NA	NA	NA
2-21233706-G-A	NA	Low LDL	LOF	APOB	1	NA	NA	NA	NA	NA	NA	lof	NA	NA	NA	NA
2-21233718-C-A	NA	Low LDL	LOF	APOB	2	NA	NA	NA	NA	NA	NA	lof	NA	NA	NA	NA
2-21233814-C-A	NA	Low LDL	LOF	APOB	1	NA	NA	NA	NA	NA	NA	lof	NA	NA	NA	NA
2-21233911-AG-A	chr2-21011039-AG-A	Low LDL	LOF	APOB	NA	1	NA	NA	NA	NA	NA	lof	NA	NA	NA	NA
2-21234172-AAC-A	chr2-21011300-AAC-A	Low LDL	LOF	APOB	1	1	NA	NA	NA	NA	NA	lof	NA	NA	NA	NA
2-21234696-TAGATGCCCCAG-T	NA	Low LDL	LOF	APOB	1	NA	NA	NA	NA	NA	NA	lof	NA	NA	NA	NA
2-21236242-G-A	chr2-21013370-G-A	Low LDL	LOF	APOB	1	1	NA	NA	NA	NA	NA	lof	NA	NA	NA	NA
2-21236251-G-A	chr2-21013379-G-A	Low LDL	LOF	APOB	NA	1	NA	NA	NA	NA	NA	lof	NA	NA	NA	NA
2-21238330-GT-G	chr2-21015458-GT-G	Low LDL	LOF	APOB	NA	1	NA	NA	NA	NA	NA	lof	NA	NA	NA	NA
2-21238362-G-A	NA	Low LDL	LOF	APOB	1	NA	NA	NA	NA	NA	NA	lof	NA	NA	NA	NA
2-21245797-C-A	chr2-21022925-C-A	Low LDL	LOF	APOB	NA	1	NA	NA	NA	NA	NA	lof	NA	NA	NA	NA
2-21250737-AG-A	chr2-21027865-AG-A	Low LDL	LOF	APOB	NA	2	NA	NA	NA	NA	NA	lof	NA	NA	NA	NA
2-21255253-A-T	chr2-21032381-A-T	Low LDL	LOF	APOB	NA	1	NA	NA	NA	NA	NA	lof	NA	NA	NA	NA
2-21255263-G-A	chr2-21032391-G-A	Low LDL	LOF	APOB	1	7	NA	NA	NA	NA	NA	lof	NA	NA	NA	NA
2-21258581-C-A	NA	Low LDL	LOF	APOB	1	NA	NA	NA	NA	NA	NA	lof	NA	NA	NA	NA
2-21260958-C-A	chr2-21038086-C-A	Low LDL	LOF	APOB	NA	2	404400	392301	NM_000384.2(APOB):c.409G>T (p.Glu137Ter)	2018-10-31	NA	lof	NA	NA	NA	NA
2-21225765-G-A	NA	Low LDL	LOF	APOB	3	NA	NA	NA	NA	NA	NA	not_lof	NA	NA	NA	NA
2-21263809-C-T	chr2-21040937-C-T	Low LDL	LOF	APOB	NA	1	NA	NA	NA	NA	NA	not_lof	NA	NA	NA	NA
1-55505543-G-A	chr1-55039870-G-A	Low LDL	LOF	PCSK9	NA	1	NA	NA	NA	NA	NA	likely_lof	NA	NA	NA	NA
1-55505582-TC-T	NA	Low LDL	LOF	PCSK9	1	NA	NA	NA	NA	NA	NA	likely_lof	NA	NA	NA	NA
1-55505598-G-GCGCA	chr1-55039925-G-GCGCA	Low LDL	LOF	PCSK9	NA	10	NA	NA	NA	NA	NA	likely_lof	NA	NA	NA	NA
1-55505697-AC-A	chr1-55040024-AC-A	Low LDL	LOF	PCSK9	NA	2	NA	NA	NA	NA	NA	likely_lof	NA	NA	NA	NA
1-55518085-G-T	chr1-55052412-G-T	Low LDL	LOF	PCSK9	6	15	NA	NA	NA	NA	NA	likely_lof	NA	NA	NA	NA
1-55518377-G-GA	chr1-55052704-G-GA	Low LDL	LOF	PCSK9	NA	2	NA	NA	NA	NA	NA	likely_lof	NA	NA	NA	NA
1-55523188-G-T	NA	Low LDL	LOF	PCSK9	1	NA	NA	NA	NA	NA	NA	likely_lof	NA	NA	NA	NA
1-55527146-GC-G	chr1-55061473-GC-G	Low LDL	LOF	PCSK9	NA	1	NA	NA	NA	NA	NA	likely_lof	NA	NA	NA	NA
1-55524321-G-T	NA	Low LDL	LOF	PCSK9	1	NA	NA	NA	NA	NA	NA	likely_not_lof	NA	NA	NA	NA
1-55509648-GT-G	chr1-55043975-GT-G	Low LDL	LOF	PCSK9	NA	1	NA	NA	NA	NA	NA	lof	NA	NA	NA	NA
1-55512222-C-G	NA	Low LDL	LOF	PCSK9	26	NA	2876	17915	NM_174936.3(PCSK9):c.426C>G (p.Tyr142Ter)	2016-05-31	NA	lof	NA	NA	NA	NA
1-55512243-CTT-C	chr1-55046570-CTT-C	Low LDL	LOF	PCSK9	NA	1	NA	NA	NA	NA	NA	lof	NA	NA	NA	NA
1-55517991-C-CAT	NA	Low LDL	LOF	PCSK9	13	NA	NA	NA	NA	NA	NA	lof	NA	NA	NA	NA
1-55518047-ATG-A	chr1-55052374-ATG-A	Low LDL	LOF	PCSK9	NA	1	NA	NA	NA	NA	NA	lof	NA	NA	NA	NA
1-55518059-AGGACGGGACCC-A	chr1-55052386-AGGACGGGACCC-A	Low LDL	LOF	PCSK9	NA	1	NA	NA	NA	NA	NA	lof	NA	NA	NA	NA
1-55518324-CCAGCAAGT-C	chr1-55052651-CCAGCAAGT-C	Low LDL	LOF	PCSK9	NA	1	NA	NA	NA	NA	NA	lof	NA	NA	NA	NA
1-55518419-GT-G	NA	Low LDL	LOF	PCSK9	4	NA	NA	NA	NA	NA	NA	lof	NA	NA	NA	NA
1-55518437-A-T	chr1-55052764-A-T	Low LDL	LOF	PCSK9	NA	1	NA	NA	NA	NA	NA	lof	NA	NA	NA	NA
1-55521679-TC-T	chr1-55056006-TC-T	Low LDL	LOF	PCSK9	NA	1	NA	NA	NA	NA	NA	lof	NA	NA	NA	NA
1-55521682-GA-G	chr1-55056009-GA-G	Low LDL	LOF	PCSK9	NA	1	NA	NA	NA	NA	NA	lof	NA	NA	NA	NA
1-55523037-C-T	chr1-55057364-C-T	Low LDL	LOF	PCSK9	NA	1	NA	NA	NA	NA	NA	lof	NA	NA	NA	NA
1-55523148-TCA-T	NA	Low LDL	LOF	PCSK9	3	NA	NA	NA	NA	NA	NA	lof	NA	NA	NA	NA
1-55523786-GC-G	chr1-55058113-GC-G	Low LDL	LOF	PCSK9	NA	2	NA	NA	NA	NA	NA	lof	NA	NA	NA	NA
1-55523884-T-G	NA	Low LDL	LOF	PCSK9	1	NA	NA	NA	NA	NA	NA	lof	NA	NA	NA	NA
1-55525196-CTT-C	NA	Low LDL	LOF	PCSK9	1	NA	NA	NA	NA	NA	NA	lof	NA	NA	NA	NA
1-55512320-G-GT	NA	Low LDL	LOF	PCSK9	5	NA	NA	NA	NA	NA	NA	not_lof	NA	NA	NA	NA
1-55516888-G-GA	NA	Low LDL	LOF	PCSK9	80	NA	NA	NA	NA	NA	NA	not_lof	NA	NA	NA	NA
1-55518321-A-C	chr1-55052648-A-C	Low LDL	LOF	PCSK9	NA	1	NA	NA	NA	NA	NA	not_lof	NA	NA	NA	NA
1-55518321-A-G	NA	Low LDL	LOF	PCSK9	2	NA	NA	NA	NA	NA	NA	not_lof	NA	NA	NA	NA
1-55527230-G-A	chr1-55061557-G-A	Low LDL	LOF	PCSK9	1	37	NA	NA	NA	NA	NA	not_lof	NA	NA	NA	NA
7-44191874-TCAGCAGTG-T	chr7-44152275-TCAGCAGTG-T	MODY	LOF	GCK	NA	1	NA	NA	NA	NA	NA	likely_lof	NA	NA	NA	NA
7-44191917-G-A	chr7-44152318-G-A	MODY	LOF	GCK	NA	2	NA	NA	NA	NA	NA	likely_lof	NA	NA	NA	NA
7-44189396-G-GT	chr7-44149797-G-GT	MODY	LOF	GCK	NA	1	NA	NA	NA	NA	NA	likely_not_lof	NA	NA	NA	NA
7-44189591-G-A	chr7-44149992-G-A	MODY	LOF	GCK	NA	1	16133	31172	NM_000162.3(GCK):c.556C>T (p.Arg186Ter)	2018-10-01	Pathogenic	likely_not_lof	NA	NA	Pathogenic	PVS1, PP1_strong, PM2, PP4
7-44185707-C-A	NA	MODY	LOF	GCK	3	NA	NA	NA	NA	NA	NA	not_lof	NA	NA	NA	NA
7-44197686-G-A	NA	MODY	LOF	GCK	1	NA	NA	NA	NA	NA	NA	not_lof	NA	NA	NA	NA
12-121435443-CAT-C	NA	MODY	LOF	HNF1A	1	NA	NA	NA	NA	NA	NA	likely_lof	NA	NA	NA	NA
12-121435450-CAGCTGCAG-C	chr12-120997647-CAGCTGCAG-C	MODY	LOF	HNF1A	NA	1	NA	NA	NA	NA	NA	likely_lof	NA	NA	NA	NA
12-121437283-C-T	chr12-120999480-C-T	MODY	LOF	HNF1A	NA	1	NA	NA	NA	NA	NA	likely_not_lof	NA	NA	NA	NA
12-121438900-TC-T	chr12-121001097-TC-T	MODY	LOF	HNF1A	NA	1	NA	NA	NA	NA	NA	likely_not_lof	NA	NA	NA	NA
12-121426835-C-T	chr12-120989032-C-T	MODY	LOF	HNF1A	NA	1	372380	360075	NM_000545.6(HNF1A):c.526C>T (p.Gln176Ter)	2016-04-06	NA	lof	NA	NA	Pathogenic	PVS1, PS4, PS3_mod, PM2, PP1_strong, PP4_mod
12-121431481-C-T	NA	MODY	LOF	HNF1A	1	NA	420064	408541	NM_000545.6(HNF1A):c.685C>T (p.Arg229Ter)	2017-03-13	Pathogenic	lof	NA	NA	NA	NA
12-121432001-C-T	NA	MODY	LOF	HNF1A	1	NA	NA	NA	NA	NA	NA	lof	NA	NA	NA	NA
12-121434475-CA-C	chr12-120996672-CA-C	MODY	LOF	HNF1A	NA	1	NA	NA	NA	NA	NA	lof	NA	NA	NA	NA
12-121435363-C-T	chr12-120997560-C-T	MODY	LOF	HNF1A	NA	1	NA	NA	NA	NA	NA	lof	NA	NA	Pathogenic	PVS1, PS3, PM2
12-121432114-CG-C	NA	MODY	LOF	HNF1A	5	NA	435424	429378	NM_000545.6(HNF1A):c.864delG (p.Pro291Glnfs)	2016-12-23	NA	NA	NA	NA	NA	NA
12-121432116-G-GC	chr12-120994313-G-GC	MODY	LOF	HNF1A	5	7	NA	NA	NA	NA	NA	NA	NA	NA	NA	NA
12-121432117-G-GC	NA	MODY	LOF	HNF1A	15	NA	14927	29966	NM_000545.6(HNF1A):c.872dupC (p.Gly292Argfs)	2017-11-06	NA	NA	NA	NA	NA	NA
12-121416474-G-A	NA	MODY	LOF	HNF1A	2	NA	NA	NA	NA	NA	NA	not_lof	NA	NA	NA	NA
12-121431383-C-T	chr12-120993580-C-T	MODY	LOF	HNF1A	NA	1	NA	NA	NA	NA	NA	not_lof	NA	NA	NA	NA
12-121431384-C-A	chr12-120993581-C-A	MODY	LOF	HNF1A	NA	1	NA	NA	NA	NA	NA	not_lof	NA	NA	NA	NA
12-121434406-G-A	chr12-120996603-G-A	MODY	LOF	HNF1A	NA	1	NA	NA	NA	NA	NA	not_lof	NA	NA	NA	NA
12-121435293-G-A	NA	MODY	LOF	HNF1A	1	NA	NA	NA	NA	NA	NA	not_lof	NA	NA	NA	NA
17-36093738-T-A	NA	MODY	LOF	HNF1B	1	NA	NA	NA	NA	NA	NA	likely_not_lof	NA	NA	NA	NA
17-36093806-G-A	NA	MODY	LOF	HNF1B	1	NA	NA	NA	NA	NA	NA	lof	NA	NA	NA	NA
17-36065024-G-A	chr17-37705017-G-A	MODY	LOF	HNF1B	NA	5	NA	NA	NA	NA	NA	not_lof	NA	NA	NA	NA
20-43053004-T-TG	chr20-44424364-T-TG	MODY	LOF	HNF4A	NA	1	NA	NA	NA	NA	NA	not_lof	NA	NA	NA	NA
20-43053010-AG-A	chr20-44424370-AG-A	MODY	LOF	HNF4A	NA	1	NA	NA	NA	NA	NA	not_lof	NA	NA	NA	NA
20-43057104-G-A	NA	MODY	LOF	HNF4A	1	NA	NA	NA	NA	NA	NA	not_lof	NA	NA	NA	NA
13-28494574-TC-T	NA	MODY	LOF	PDX1	1	NA	NA	NA	NA	NA	NA	likely_lof	NA	NA	NA	NA
13-28494457-GC-G	chr13-27920320-GC-G	MODY	LOF	PDX1	NA	1	21124	33976	NM_000209.3(PDX1):c.188delC (p.Pro63Argfs)	2017-01-25	NA	likely_not_lof	NA	NA	Pathogenic	PVS1, PM2, PS3_mod
13-28494677-G-A	NA	MODY	LOF	PDX1	1	NA	NA	NA	NA	NA	NA	lof	NA	NA	NA	NA
13-28498683-G-T	NA	MODY	LOF	PDX1	2	NA	NA	NA	NA	NA	NA	not_lof	NA	NA	NA	NA
11-2182066-G-A	NA	MODY Extended	LOF	INS	1	NA	NA	NA	NA	NA	NA	likely_lof	NA	NA	NA	NA
11-2181040-G-A	chr11-2159810-G-A	MODY Extended	LOF	INS	NA	6	NA	NA	NA	NA	NA	likely_not_lof	NA	NA	NA	NA
17-36093738-T-A	NA	Neonatal Diabetes	LOF	HNF1B	1	NA	NA	NA	NA	NA	NA	likely_not_lof	NA	NA	NA	NA
17-36093806-G-A	NA	Neonatal Diabetes	LOF	HNF1B	1	NA	NA	NA	NA	NA	NA	lof	NA	NA	NA	NA
17-36065024-G-A	chr17-37705017-G-A	Neonatal Diabetes	LOF	HNF1B	NA	5	NA	NA	NA	NA	NA	not_lof	NA	NA	NA	NA
11-2182066-G-A	NA	Neonatal Diabetes	LOF	INS	1	NA	NA	NA	NA	NA	NA	likely_lof	NA	NA	NA	NA
11-2181040-G-A	chr11-2159810-G-A	Neonatal Diabetes	LOF	INS	NA	6	NA	NA	NA	NA	NA	likely_not_lof	NA	NA	NA	NA
18-58038752-A-T	NA	Obesity	LOF	MC4R	3	NA	NA	NA	NA	NA	NA	likely_lof	NA	NA	NA	NA
18-58038699-G-T	chr18-60371466-G-T	Obesity	LOF	MC4R	NA	1	NA	NA	NA	NA	NA	lof	NA	NA	NA	NA
18-58038746-G-GCA	chr18-60371513-G-GCA	Obesity	LOF	MC4R	NA	3	36487	45149	NM_005912.2(MC4R):c.835_836dupTG (p.Phe280Alafs)	2011-08-18	NA	lof	NA	NA	NA	NA
18-58038746-GCA-G	NA	Obesity	LOF	MC4R	1	NA	NA	NA	NA	NA	NA	lof	NA	NA	NA	NA
18-58038753-CAA-C	chr18-60371520-CAA-C	Obesity	LOF	MC4R	NA	1	NA	NA	NA	NA	NA	lof	NA	NA	NA	NA
18-58038810-C-T	chr18-60371577-C-T	Obesity	LOF	MC4R	NA	1	NA	NA	NA	NA	NA	lof	NA	NA	NA	NA
18-58038831-ATC-A	chr18-60371598-ATC-A	Obesity	LOF	MC4R	NA	2	435828	430075	NM_005912.2(MC4R):c.750_751del (p.Ile251Trpfs)	2016-07-29	NA	lof	NA	NA	NA	NA
18-58038892-CG-C	NA	Obesity	LOF	MC4R	2	NA	NA	NA	NA	NA	NA	lof	NA	NA	NA	NA
18-58039238-CTG-C	chr18-60372005-CTG-C	Obesity	LOF	MC4R	NA	2	NA	NA	NA	NA	NA	lof	NA	NA	NA	NA
18-58039478-G-T	chr18-60372245-G-T	Obesity	LOF	MC4R	6	3	14318	29357	NM_005912.2(MC4R):c.105C>A (p.Tyr35Ter)	2018-08-14	Pathogenic	lof	NA	NA	NA	NA
18-58039527-CT-C	chr18-60372294-CT-C	Obesity	LOF	MC4R	NA	1	NA	NA	NA	NA	NA	lof	NA	NA	NA	NA
7-44191917-G-A	chr7-44152318-G-A	MODY	Review	GCK	NA	2	NA	NA	NA	NA	NA	likely pathogenic	NA	PVS1, PM2	Likely Pathogenic	PVS1, PM2
7-44189585-C-T	chr7-44149986-C-T	MODY	Review	GCK	1	1	NA	NA	NA	NA	NA	pathogenic	NA	PP1_strong, PM2, PS4_moderate, PP3, PM1_supporting, PS3_supporting	Pathogenic	PS4, PM2, PP3, PP4, PP1_strong
7-44185216-G-C	NA	MODY	Review	GCK	1	NA	NA	NA	NA	NA	NA	vus	NA	PM2, PP3	NA	NA
7-44185325-T-G	chr7-44145726-T-G	MODY	Review	GCK	NA	7	NA	NA	NA	NA	NA	vus	NA	BS4, BP4, PM2	NA	NA
7-44186062-C-A	NA	MODY	Review	GCK	1	NA	NA	NA	NA	NA	NA	vus	NA	PM2, PP3	NA	NA
7-44187276-T-C	chr7-44147677-T-C	MODY	Review	GCK	10	11	NA	NA	NA	NA	NA	vus	NA	BA1, PP3	NA	NA
7-44187339-C-T	NA	MODY	Review	GCK	1	NA	NA	NA	NA	NA	NA	vus	NA	PM2, PP3	NA	NA
7-44187396-T-C	NA	MODY	Review	GCK	5	NA	NA	NA	NA	NA	NA	vus	NA	BA1, PS4_Supporting	NA	NA
7-44187403-C-T	NA	MODY	Review	GCK	1	NA	NA	NA	NA	NA	NA	vus	NA	PM2, PP1, PP3	NA	NA
7-44189570-C-G	NA	MODY	Review	GCK	1	NA	NA	NA	NA	NA	NA	vus	NA	PM2, PP3	NA	NA
7-44190644-C-T	NA	MODY	Review	GCK	2	NA	NA	NA	NA	NA	NA	vus	NA	PM2	NA	NA
7-44191932-C-T	chr7-44152333-C-T	MODY	Review	GCK	18	1	NA	NA	NA	NA	NA	vus	NA	BS3_Supporting	NA	NA
7-44192901-T-C	NA	MODY	Review	GCK	1	NA	NA	NA	NA	NA	NA	vus	NA	PM2, PP3	NA	NA
7-44192905-C-T	chr7-44153306-C-T	MODY	Review	GCK	NA	6	NA	NA	NA	NA	NA	vus	NA	BS1, PP3	NA	NA
7-44193001-C-T	NA	MODY	Review	GCK	1	NA	NA	NA	NA	NA	NA	vus	NA	PM2	NA	NA
12-121432001-C-T	NA	MODY	Review	HNF1A	1	NA	NA	NA	NA	NA	NA	likely pathogenic	NA	PVS1, PM2	Pathogenic	PVS1, PM2, PP4
12-121432117-G-GC	NA	MODY	Review	HNF1A	15	NA	14927	29966	NM_000545.6(HNF1A):c.872dupC (p.Gly292Argfs)	2017-11-06	NA	NA	Would be considered pathogenic, but because of the poor genotyping quality at this site it is difficult to determine which individuals are actually carriers. region known to have dificulty with sequencing	PVS1, PP1_Moderate, PS4_Supporting	NA	NA
12-121426701-G-A	NA	MODY	Review	HNF1A	1	NA	NA	NA	NA	NA	NA	pathogenic	NA	PS4, PM2, PM1, PP3, PP1, PS3_Supporting	Pathogenic	PS4, PP1_strong, PS3_mod, PM1, PM2, PP3
12-121434371-C-A	NA	MODY	Review	HNF1A	4	NA	NA	NA	NA	NA	NA	pathogenic	NA	PP1_Strong, PM1, PM5, PP3, PS4_Supporting	Likely Pathogenic	PP1_strong, PS4_mod, PM5, PP3
12-121435363-C-T	chr12-120997560-C-T	MODY	Review	HNF1A	NA	1	NA	NA	NA	NA	NA	pathogenic	NA	PVS1, PM2, PS3_Moderate	Pathogenic	PVS1, PS3, PM2
12-121437065-G-A	chr12-120999262-G-A	MODY	Review	HNF1A	NA	1	NA	NA	NA	NA	NA	pathogenic	NA	PP1_Strong, PM2, PS4_Moderate, PP3, PM1_Supporting	Pathogenic	PVS1_strong, PS4, PM2
12-121416621-T-A	chr12-120978818-T-A	MODY	Review	HNF1A	NA	1	NA	NA	NA	NA	NA	vus	NA	BS1, PP3	NA	NA
12-121416710-G-C	chr12-120978907-G-C	MODY	Review	HNF1A	2	3	NA	NA	NA	NA	NA	vus	NA	PM2, BP4	NA	NA
12-121426649-C-T	chr12-120988846-C-T	MODY	Review	HNF1A	1	2	NA	NA	NA	NA	NA	vus	NA	BS1, PP3	NA	NA
12-121426652-G-T	chr12-120988849-G-T	MODY	Review	HNF1A	NA	1	NA	NA	NA	NA	NA	vus	NA	PM2, PP3	NA	NA
12-121426790-G-A	chr12-120988987-G-A	MODY	Review	HNF1A	2	3	NA	NA	NA	NA	NA	vus	NA	BA1, PP3	NA	NA
12-121426812-G-A	NA	MODY	Review	HNF1A	1	NA	NA	NA	NA	NA	NA	vus	NA	BS1, PP3	NA	NA
12-121431499-G-C	NA	MODY	Review	HNF1A	1	NA	NA	NA	NA	NA	NA	vus	NA	PM2, PP3, PS3_Supporting, PM1_Supporting	NA	NA
12-121432115-G-T	chr12-120994312-G-T	MODY	Review	HNF1A	NA	1	NA	NA	NA	NA	NA	vus	NA	BA1, PP3	NA	NA
12-121432119-C-G	NA	MODY	Review	HNF1A	1	NA	NA	NA	NA	NA	NA	vus	NA	PM2	NA	NA
12-121432124-C-A	chr12-120994321-C-A	MODY	Review	HNF1A	1	1	NA	NA	NA	NA	NA	vus	NA	PS4_Supporting, PS3_Supporting	NA	NA
12-121432185-C-A	NA	MODY	Review	HNF1A	2	NA	NA	NA	NA	NA	NA	vus	NA	PM2, PS4_supporting	NA	NA
12-121434071-G-A	chr12-120996268-G-A	MODY	Review	HNF1A	NA	1	NA	NA	NA	NA	NA	vus	NA	BS1, PP3	NA	NA
12-121434170-C-T	chr12-120996367-C-T	MODY	Review	HNF1A	5	7	NA	NA	NA	NA	NA	vus	NA	BS1, PS4	NA	NA
12-121434458-C-A	NA	MODY	Review	HNF1A	1	NA	NA	NA	NA	NA	NA	vus	NA	none	NA	NA
12-121434471-T-C	chr12-120996668-T-C	MODY	Review	HNF1A	NA	2	NA	NA	NA	NA	NA	vus	NA	PM2, PP3	NA	NA
12-121435367-C-T	chr12-120997564-C-T	MODY	Review	HNF1A	NA	1	NA	NA	NA	NA	NA	vus	NA	BS1, PS4_supporting	NA	NA
12-121435461-C-A	chr12-120997658-C-A	MODY	Review	HNF1A	2	1	NA	NA	NA	NA	NA	vus	NA	PM2	NA	NA
12-121435465-C-A	chr12-120997662-C-A	MODY	Review	HNF1A	NA	1	NA	NA	NA	NA	NA	vus	NA	BA1, PP3	NA	NA
12-121435468-G-A	NA	MODY	Review	HNF1A	1	NA	NA	NA	NA	NA	NA	vus	NA	PP3	NA	NA
12-121437106-A-T	NA	MODY	Review	HNF1A	1	NA	NA	NA	NA	NA	NA	vus	NA	PM2	NA	NA
12-121437142-A-T	chr12-120999339-A-T	MODY	Review	HNF1A	NA	6	NA	NA	NA	NA	NA	vus	NA	BS1, PP3	NA	NA
12-121437145-G-A	chr12-120999342-G-A	MODY	Review	HNF1A	1	2	NA	NA	NA	NA	NA	vus	NA	BS1, PP3	NA	NA
12-121437152-C-T	chr12-120999349-C-T	MODY	Review	HNF1A	1	1	NA	NA	NA	NA	NA	vus	NA	PM2	NA	NA
12-121437365-C-T	chr12-120999562-C-T	MODY	Review	HNF1A	1	1	NA	NA	NA	NA	NA	vus	NA	none	NA	NA
12-121438954-G-A	NA	MODY	Review	HNF1A	2	NA	NA	NA	NA	NA	NA	vus	NA	PM2	NA	NA
17-36093697-T-A	NA	MODY	Review	HNF1B	2	NA	NA	NA	NA	NA	NA	benign	NA	duplicate	NA	NA
17-36093699-A-G	chr17-37733706-A-G	MODY	Review	HNF1B	NA	2	NA	NA	NA	NA	NA	benign	NA	duplicate	NA	NA
17-36099458-C-T	NA	MODY	Review	HNF1B	2	NA	NA	NA	NA	NA	NA	vus	NA	duplicate	NA	NA
17-36099641-A-C	NA	MODY	Review	HNF1B	1	NA	NA	NA	NA	NA	NA	vus	NA	duplicate	NA	NA
17-36104674-C-G	chr17-37744683-C-G	MODY	Review	HNF1B	1	1	NA	NA	NA	NA	NA	vus	NA	duplicate	NA	NA
17-36104769-G-A	chr17-37744778-G-A	MODY	Review	HNF1B	18	1	NA	NA	NA	NA	NA	vus	NA	duplicate	NA	NA
17-36104776-G-A	chr17-37744785-G-A	MODY	Review	HNF1B	5	1	NA	NA	NA	NA	NA	vus	NA	duplicate	NA	NA
20-43052700-G-A	NA	MODY	Review	HNF4A	1	NA	NA	NA	NA	NA	NA	likely pathogenic	NA	PM2, PS4_moderate, PM1, PP3, PM5_supporting, PS3_supporting, PP1	Likely Pathogenic	PM5, PP1_Strong, PS4_Mod, PM2, PP3
20-43042436-G-A	chr20-44413796-G-A	MODY	Review	HNF4A	NA	1	NA	NA	NA	NA	NA	vus	NA	none	NA	NA
20-43047071-C-A	chr20-44418431-C-A	MODY	Review	HNF4A	NA	1	NA	NA	NA	NA	NA	vus	NA	PM2, PM1, PP3	NA	NA
20-43048481-A-G	chr20-44419841-A-G	MODY	Review	HNF4A	NA	6	NA	NA	NA	NA	NA	vus	NA	PP3	NA	NA
20-43052694-G-A	chr20-44424054-G-A	MODY	Review	HNF4A	4	5	NA	NA	NA	NA	NA	vus	NA	BS1	NA	NA
20-43052757-G-T	chr20-44424117-G-T	MODY	Review	HNF4A	NA	1	NA	NA	NA	NA	NA	vus	NA	PM2, PP3	NA	NA
17-36093697-T-A	NA	Neonatal Diabetes	Review	HNF1B	2	NA	NA	NA	NA	NA	NA	benign	NA	duplicate	NA	NA
17-36093699-A-G	chr17-37733706-A-G	Neonatal Diabetes	Review	HNF1B	NA	2	NA	NA	NA	NA	NA	benign	NA	duplicate	NA	NA
17-36099458-C-T	NA	Neonatal Diabetes	Review	HNF1B	2	NA	NA	NA	NA	NA	NA	vus	NA	duplicate	NA	NA
17-36099641-A-C	NA	Neonatal Diabetes	Review	HNF1B	1	NA	NA	NA	NA	NA	NA	vus	NA	duplicate	NA	NA
17-36104674-C-G	chr17-37744683-C-G	Neonatal Diabetes	Review	HNF1B	1	1	NA	NA	NA	NA	NA	vus	NA	duplicate	NA	NA
17-36104769-G-A	chr17-37744778-G-A	Neonatal Diabetes	Review	HNF1B	18	1	NA	NA	NA	NA	NA	vus	NA	duplicate	NA	NA
17-36104776-G-A	chr17-37744785-G-A	Neonatal Diabetes	Review	HNF1B	5	1	NA	NA	NA	NA	NA	vus	NA	duplicate	NA	NA

## Sheet: Supp Data 3
Supplementary Data 3: Effect size and penetrance estimates of clinically significant monogenic variants across conditions and by gene.
		AMP-T2D-GENES					UKBB
Condition*	Gene	N	Mean (95% CI)	proportion affected	Beta (se)**	P value**	N	Mean (95% CI)	proportion affected	Beta (se)**	P value**
High LDL (>190 mg/dl)	composite	55	170.00 (149.90-190.11)	0.309 (0.191-0.448)	45.6 (4.74)	8.3e-22	83	157.89 (147.63-168.15)	0.217 (0.134-0.321)	20.8 (3.53)	4.3e-09
Non-Carrier		19131	123.19 (122.65-123.72)	0.0444 (0.0416-0.0474)	NA	NA	36336	137.04 (136.70-137.38)	0.0612 (0.0588-0.0637)	NA	NA
High LDL (>190 mg/dl)	APOB	11	133.71 (106.11-161.31)	0.0909 (0.0023-0.413)	22.3 (10.3)	0.0311	26	170.64 (155.26-186.02)	0.269 (0.116-0.478)	30 (6.23)	1.48e-06
High LDL (>190 mg/dl)	LDLR	44	179.08 (155.27-202.89)	0.364 (0.224-0.522)	54.1 (5.46)	4.11e-23	57	152.07 (138.88-165.27)	0.193 ( 0.1-0.319)	16.3 (4.29)	0.000139
High LDL (>190 mg/dl) no lipid meds	composite	16	186.15 (137.70-234.60)	0.438 (0.198-0.701)	36.3 (5.35)	1.22e-11	24	188.65 (173.18-204.13)	0.417 (0.221-0.634)	34.2 (3.37)	3.68e-24
Non-Carrier no lipid meds		9498	129.61 (128.87-130.34)	0.0546 (0.0502-0.0594)	NA	NA	28812	142.54 (142.18-142.89)	0.0684 (0.0656-0.0714)	NA	NA
High LDL (>190 mg/dl) no lipid meds	APOB	4	140.99 (42.00-239.98)	0.25 (0.00631-0.806)	22.7 (10.2)	0.0269	13	192.02 (171.99-212.06)	0.462 (0.192-0.749)	38.5 (5.93)	8.66e-11
High LDL (>190 mg/dl) no lipid meds	LDLR	12	201.20 (140.16-262.25)	0.5 (0.211-0.789)	44 (6.47)	1.05e-11	11	184.67 (156.67-212.67)	0.364 (0.109-0.692)	32 (4.09)	5.14e-15
High LDL ADJ (>190 mg/dl)	composite	55	198.40 (178.07-218.72)	0.509 (0.371-0.646)	56 (5.51)	3.89e-24	83	202.18 (189.46-214.89)	0.482 (0.371-0.594)	54.2 (3.87)	1.64e-44
Non-Carrier ADJ		19131	135.20 (134.60-135.80)	0.0904 (0.0864-0.0945)	NA	NA	36336	147.34 (146.97-147.71)	0.106 (0.103-0.11)	NA	NA
High LDL ADJ (>190 mg/dl)	APOB	11	169.04 (134.37-203.70)	0.455 (0.167-0.766)	31.5 ( 12)	0.0089	26	202.62 (186.69-218.55)	0.577 (0.369-0.766)	52.2 (6.83)	2.18e-14
High LDL ADJ (>190 mg/dl)	LDLR	44	205.74 (181.79-229.68)	0.523 (0.367-0.675)	65.3 (6.34)	9e-25	57	201.97 (184.63-219.31)	0.439 (0.307-0.576)	55.1 ( 4.7)	1.08e-31
Low LDL (<80 mg/dl)	composite	35	71.57 (62.33-80.81)	0.657 (0.478-0.809)	-49.5 (6.14)	8.19e-16	90	88.92 (82.63-95.20)	0.411 (0.308-0.52)	-47.6 (3.39)	1.14e-44
Non-Carrier		19151	123.42 (122.88-123.95)	0.112 (0.108-0.117)	NA	NA	36329	137.21 (136.87-137.55)	0.0315 (0.0297-0.0333)	NA	NA
Low LDL (<80 mg/dl)	APOB	8	49.74 (38.61-60.88)	1 (0.631-1)	-73.1 (12.7)	7.81e-09	48	71.51 (65.23-77.78)	0.708 (0.559-0.83)	-64.2 (4.66)	5.17e-43
Low LDL (<80 mg/dl)	PCSK9	27	78.03 (67.50-88.57)	0.556 (0.353-0.745)	-42.1 (7.03)	2.03e-09	42	108.82 (100.81-116.82)	0.0714 (0.015-0.195)	-28.9 (4.93)	4.83e-09
Low LDL (<80 mg/dl) no lipid meds	composite	24	70.33 (58.63-82.02)	0.708 (0.489-0.874)	-50 (6.58)	3.18e-14	85	90.00 (83.55-96.45)	0.388 (0.284- 0.5)	-51.8 (3.22)	5.52e-58
Non-Carrier no lipid meds		9490	129.85 (129.11-130.59)	0.0718 (0.0666-0.0771)	NA	NA	28751	142.73 (142.38-143.08)	0.0119 (0.0107-0.0133)	NA	NA
Low LDL (<80 mg/dl) no lipid meds	APOB	5	51.52 (31.79-71.24)	1 (0.478-1)	-72.4 (14.5)	5.61e-07	45	72.72 (66.23-79.22)	0.689 (0.534-0.818)	-69 (4.44)	2.47e-54
Low LDL (<80 mg/dl) no lipid meds	PCSK9	19	75.27 (61.65-88.90)	0.632 (0.384-0.837)	-44.1 ( 7.4)	2.55e-09	40	109.44 (101.17-117.70)	0.05 (0.00611-0.169)	-32.6 ( 4.7)	4.38e-12
Low LDL ADJ (<80 mg/dl)	composite	35	77.00 (66.01-87.99)	0.629 (0.449-0.785)	-56.1 (7.14)	4.35e-15	90	90.60 (84.22-96.97)	0.0556 (0.0183-0.125)	-56.4 (3.72)	6.89e-52
Non Carrier ADJ		19151	135.49 (134.88-136.09)	0.0665 (0.063-0.0701)	NA	NA	36329	147.60 (147.23-147.97)	0.389 (0.288-0.497)	NA	NA
Low LDL ADJ (<80 mg/dl)	APOB	8	51.69 (41.52-61.87)	1 (0.631-1)	-79.8 (14.7)	5.91e-08	48	72.93 (66.75-79.12)	0.688 (0.537-0.813)	-74.5 (5.12)	6.68e-48
Low LDL ADJ (<80 mg/dl)	PCSK9	27	84.50 (71.73-97.27)	0.519 (0.319-0.713)	-48.7 (8.17)	2.62e-09	42	110.78 (102.50-119.06)	0.0476 (0.00582-0.162)	-36.1 (5.42)	2.7e-11
High HDL (>70 mg/dl)	CETP	21	64.06 (55.03-73.09)	0.333 (0.146-0.57)	16.5 (3)	3.58e-08	20	76.97 (65.43-88.52)	0.6 (0.361-0.809)	16.8 (2.4)	2.27e-12
Non-Carrier		28974	49.34 (49.17-49.52)	0.0938 (0.0904-0.0972)	NA	NA	34541	57.25 (57.10-57.41)	0.187 (0.183-0.192)	NA	NA
High triglycerides (>200 mg/dl)	composite	20	276.54 (199.84-353.25)	0.55 (0.315-0.769)	116.92 (25.698)	2.8e-06	54	268.80 (220.82-316.77)	0.519 (0.378-0.657)	121.75 (11.424)	2.72e-16
Non-Carrier		29635	159.07 (157.70-160.45)	0.229 (0.224-0.233)	NA	NA	36376	150.43 (149.54-151.31)	0.203 (0.199-0.207)	NA	NA
High triglycerides (>200 mg/dl)	APOA5	15	271.66 (188.38-354.95)	0.533 (0.266-0.787)	114.12 (29.676)	2.7e-05	38	286.09 (222.39-349.78)	0.526 (0.358-0.69)	140.64 (13.616)	4.42e-14
High triglycerides (>200 mg/dl)	LPL	5	291.19 (18.99-563.39)	0.6 (0.147-0.947)	125.24 (51.399)	0.0359	16	227.73 (164.71-290.76)	0.5 (0.247-0.753)	76.627 (21.006)	0.000678
High triglycerides (>200 mg/dl) no lipid meds	composite	8	223.90 (107.32-340.49)	0.375 (0.0852-0.755)	108.5 (27.037)	6.34e-05	41	281.67 (220.70-342.64)	0.512 (0.351-0.671)	120.94 (11.402)	4.27e-16
Non-Carrier no lipid meds		14921	150.69 (149.03-152.35)	0.204 (0.198-0.211)	NA	NA	28801	144.72 (143.77-145.67)	0.181 (0.177-0.186)	NA	NA
High triglycerides (>200 mg/dl) no lipid meds	APOA5	6	236.01 (67.33-404.69)	0.333 (0.0433-0.777)	102.73 (32.614)	0.000515	28	311.70 (228.43-394.97)	0.536 (0.339-0.725)	139.32 (13.59)	8.32e-14
High triglycerides (>200 mg/dl) no lipid meds	LPL	2	187.57 (-338.84-713.98)	0.5 (0.0126-0.987)	48.363 (2.5052)	0.0452	13	216.99 (145.57-288.41)	0.462 (0.192-0.749)	77.067 (20.965)	0.000613
High triglycerides ADJ (>200 mg/dl)	composite	20	298.28 (213.37-383.20)	0.55 (0.315-0.769)	130 (27.317)	1.92e-06	54	278.49 (230.25-326.74)	0.556 (0.414-0.691)	125.97 (12.186)	2.4e-16
Non Carrier ADJ	Non Carrier	29635	165.91 (164.45-167.37)	0.253 (0.248-0.258)	NA	NA	36376	156.76 (155.80-157.71)	0.226 (0.222-0.231)	NA	NA
High triglycerides ADJ (>200 mg/dl)	APOA5	15	287.93 (202.03-373.83)	0.533 (0.266-0.787)	122.36 (31.546)	2.6e-05	38	296.04 (232.70-359.38)	0.553 (0.383-0.714)	145.53 (14.524)	2.44e-14
High triglycerides ADJ (>200 mg/dl)	LPL	5	329.34 (-0.46-659.14)	0.6 (0.147-0.947)	152.84 (152.84)	0.0253	16	236.81 (169.10-304.52)	0.562 (0.299-0.802)	79.281 (22.406)	0.000943
Monogenic obesity (BMI >30)	MC4R	28	30.37 (28.66-32.09)	0.536 (0.339-0.725)	1.5431 (0.98823)	0.0633	31	29.75 (28.14-31.36)	0.419 (0.245-0.609)	2.18 (0.8282)	0.00633
Non-Carrier		37795	28.35 (28.30-28.41)	0.317 (0.312-0.321)	NA	NA	38419	27.36 (27.31-27.41)	0.238 (0.234-0.242)	NA	NA
Condition	Gene	N	Mean (95% CI)	proportion affected	OR (95% CI)***	P value***	N	Mean (95% CI)	proportion affected	OR (95% CI)***	P value***
MODY (diabetes)	composite	22	NA	0.864 (0.651-0.971)	7.69 (4.12-14.4)	6.7e-05	16	NA	0.562 (0.299-0.802)	21 (12.5-35.2)	2.57e-08
Non-Carrier (diabetes)		38596	NA	0.485 (0.48-0.49)	NA	NA	38550	NA	0.0682 (0.0658-0.0708)	NA	NA
MODY (diabetes)	GCK	7	NA	1 (0.59-1)	34.7 (5.96-202)	0.00143	10	NA	0.7 (0.348-0.933)	40.5 (20.3-80.7)	3.08e-08
MODY (diabetes)	HNF1A	11	NA	0.818 (0.482-0.977)	4.82 (2.23-10.4)	0.0172	5	NA	0.4 (0.0527-0.853)	8.96 (3.51-22.9)	0.0232
MODY (diabetes)	HNF1B	1	NA	0 (0-0.975)	0.397 (0.0394- 4)	0.547	NA	NA	NA	NA	NA
MODY (diabetes)	HNF4A	1	NA	1 (0.025-1)	3.81 (0.378-38.4)	0.374	NA	NA	NA	NA	NA
MODY (diabetes)	PDX1	2	NA	1 (0.158-1)	5.62 (0.843-37.5)	0.192	1	NA	0 (0-0.975)	5.61 (0.557-56.6)	0.37
MODY (diabetes and pre-diabetes)	composite	22	NA	0.864 (0.651-0.971)	4.75 (2.58-8.74)	0.00249	16	NA	0.812 (0.544-0.96)	21.5 (11.5-40.4)	9.09e-09
Non-Carrier (diabetes and pre-diabetes)		38596	NA	0.592 (0.587-0.597)	NA	NA	38550	NA	0.186 (0.182-0.19)	NA	NA
MODY (diabetes and pre-diabetes)	GCK	7	NA	1 (0.59-1)	17.3 (3.29-90.8)	0.00852	10	NA	1 (0.692-1)	132 (28.7-611)	1.36e-09
MODY (diabetes and pre-diabetes)	HNF1A	11	NA	0.818 (0.482-0.977)	3.08 (1.45-6.54)	0.0897	5	NA	0.6 (0.147-0.947)	5.05 (1.98-12.9)	0.0612
MODY (diabetes and pre-diabetes)	HNF1B	1	NA	0 (0-0.975)	0.322 (0.0319-3.24)	0.455	NA	NA	NA	NA	NA
MODY (diabetes and pre-diabetes)	HNF4A	1	NA	1 (0.025-1)	2.19 (0.217- 22)	0.612	NA	NA	NA	NA	NA
MODY (diabetes and pre-diabetes)	PDX1	2	NA	1 (0.158-1)	3.11 (0.465-20.8)	0.413	1	NA	0 (0-0.975)	3.28 (0.325- 33)	0.515
MODY extended (T2D)	composite	24	NA	0.875 (0.676-0.973)	8.29 (4.47-15.4)	2.15e-05	16	NA	0.562 (0.299-0.802)	21 (12.5-35.2)	2.57e-08
Non-Carrier (T2D)		38594	NA	0.485 (0.48-0.49)	NA	NA	38550	NA	0.0682 (0.0658-0.0708)	NA	NA
MODY extended (T2D)	ABCC8	1	NA	1 (0.025-1)	3.31 (0.328-33.3)	0.429	NA	NA	NA	NA	NA
MODY extended (T2D)	INS	1	NA	1 (0.025-1)	2.29 (0.227-23.1)	0.591	NA	NA	NA	NA	NA
MODY extended (T2D and pre-diabetes)	composite	24	NA	0.875 (0.676-0.973)	5.04 (2.75-9.22)	0.00136	16	NA	0.812 (0.544-0.96)	21.5 (11.5-40.4)	9.09e-09
Non-Carrier (T2D and pre-diabetes)		38594	NA	0.592 (0.587-0.597)	NA	NA	38550	NA	0.186 (0.182-0.19)	NA	NA
MODY extended (T2D and pre-diabetes)	ABCC8	1	NA	1 (0.025-1)	1.83 (0.182-18.5)	0.698	NA	NA	NA	NA	NA
MODY extended (T2D and pre-diabetes)	INS	1	NA	1 (0.025-1)	0.922 (0.0915-9.3)	0.961	NA	NA	NA	NA	NA
Lipodystrophy (T2D)	composite	8	NA	0.625 (0.245-0.915)	2.43 (1.15-5.18)	0.204	7	NA	0 (0-0.41)	0.972 (0.199-4.76)	0.985
Non-Carrier (T2D)		38610	NA	0.485 (0.48-0.49)	NA	NA	38559	NA	0.0685 (0.066-0.071)	NA	NA
Lipodystrophy (T2D)	LMNA	2	NA	0 (0-0.842)	0.419 (0.0546-3.21)	0.565	4	NA	0 ( 0-0.602)	1.41 (0.258-7.73)	0.827
Lipodystrophy (T2D)	PPARG	6	NA	0.833 (0.359-0.996)	4.65 (1.71-12.6)	0.0645	3	NA	0 ( 0-0.708)	2.58 (0.43-15.5)	0.581
Lipodystrophy (T2D and pre-diabetes)	composite	8	NA	0.625 (0.245-0.915)	1.54 (0.73-3.24)	0.537	7	NA	0.143 (0.00361-0.579)	1.14 (0.421-3.07)	0.891
Non-Carrier (T2D and pre-diabetes)		38610	NA	0.592 (0.587-0.597)	NA	NA	38559	NA	0.186 (0.182-0.19)	NA	NA
Lipodystrophy (T2D and pre-diabetes)	LMNA	2	NA	0 (0-0.842)	0.33 (0.0477-2.28)	0.434	4	NA	0.25 (0.00631-0.806)	1.79 (0.583-5.52)	0.578
Lipodystrophy (T2D and pre-diabetes)	PPARG	6	NA	0.833 (0.359-0.996)	2.93 (1.08-7.97)	0.207	3	NA	0 (0-0.708)	0.932 (0.158-5.48)	0.963
Neonatal diabetes (T2D)	composite	3	NA	0.667 (0.0943-0.992)	1.68 (0.507-5.57)	0.612	NA	NA	NA	NA	NA
Non-Carrier (T2D)		38615	NA	0.485 (0.48-0.49)	NA	NA	38566	NA	0.0685 (0.066-0.071)	NA	NA
Neonatal diabetes (T2D)	ABCC8	1	NA	1 (0.025-1)	3.31 (0.328-33.3)	0.429	NA	NA	NA	NA	NA
Neonatal diabetes (T2D)	HNF1B	1	NA	0 (0-0.975)	0.397 (0.0394- 4)	0.547	NA	NA	NA	NA	NA
Neonatal diabetes (T2D)	INS	1	NA	1 (0.025-1)	2.29 (0.227-23.1)	0.591	NA	NA	NA	NA	NA
Neonatal diabetes (T2D and pre-diabetes)	composite	3	NA	0.667 (0.0943-0.992)	0.986 (0.29-3.36)	0.99	NA	NA	NA	NA	NA
Non-Carrier (T2D and pre-diabetes)		38615	NA	0.592 (0.587-0.597)	NA	NA	38566	NA	0.186 (0.182-0.19)	NA	NA
Neonatal diabetes (T2D and pre-diabetes)	ABCC8	1	NA	1 (0.025-1)	1.83 (0.182-18.5)	0.698	NA	NA	NA	NA	NA
Neonatal diabetes (T2D and pre-diabetes)	HNF1B	1	NA	0 (0-0.975)	0.322 (0.0319-3.24)	0.455	NA	NA	NA	NA	NA
Neonatal diabetes (T2D and pre-diabetes)	INS	1	NA	1 (0.025-1)	0.922 (0.0915-9.3)	0.961	NA	NA	NA	NA	NA
*bolded are values used as primary results (medication adjusted for LDL cholesterol, triglycerides)
**Effect size estimates indicate the difference in biomarkers between carriers and non-carriers with testing performed using burden analysis in EPACTS. All pvalues indicate 2-sided tests.
***Odds ratios indicate risk of diabetes comparing variant carriers to non-carriers with testing performed using burden analysis in EPACTS. All pvalues indicate 2-sided tests.

## Sheet: Supp Data 4
Supplementary Data 4: Effect size and penetrance in filtered out variants (designated benign, likely benign, or not pLOF)
		AMP-T2D-GENES					UKBB
Condition*	Gene	N	Mean (95% CI)	proportion affected	Beta (se)**	P value**	N	Mean (95% CI)	proportion affected	Beta (se)**	P value**
High LDL (>190 mg/dl)	composite	2062	126.26 (124.45-128.08)	0.0689 (0.0583-0.0807)	0.442 (0.806)	0.584	5015	136.51 (135.58-137.44)	0.065 (0.0583-0.0722)	-0.406 (0.465)	0.382
Non-Carrier		17124	122.97 (122.41-123.53)	0.0423 (0.0394-0.0455)	NA	NA	31404	137.18 (136.82-137.55)	0.061 (0.0584-0.0637)	NA	NA
High LDL (>190 mg/dl)	LDLR	2045	126.15 (124.33-127.98)	0.0689 (0.0583-0.0808)	0.442 (0.806)	0.584	5002	136.54 (135.60-137.47)	0.065 (0.0583-0.0722)	-0.406 (0.465)	0.382
High LDL (>190 mg/dl)	PCSK9	17	139.41 (116.46-162.37)	0.0588 (0.00149-0.287)	NA	NA	13	127.45 (102.93-151.97)	0.0769 (0.00195-0.36)	NA	NA
High LDL (>190 mg/dl) no lipid meds	composite	1294	132.80 (130.64-134.97)	0.0788 (0.0647-0.0949)	0.173 (0.865)	0.841	3935	142.36 (141.38-143.34)	0.0732 (0.0652-0.0818)	-0.318 (0.443)	0.473
Non-Carrier		8220	129.21 (128.42-130.00)	0.0516 (0.0469-0.0566)	NA	NA	24901	142.61 (142.23-142.99)	0.068 (0.0649-0.0712)	NA	NA
High LDL (>190 mg/dl) no lipid meds	LDLR	1284	132.67 (130.50-134.84)	0.0787 (0.0645-0.0948)	0.173 (0.865)	0.841	3923	142.39 (141.41-143.37)	0.0732 (0.0652-0.0818)	-0.318 (0.443)	0.473
High LDL (>190 mg/dl) no lipid meds	PCSK9	10	150.30 (113.30-187.30)	0.1 (0.00253-0.445)	NA	NA	12	131.17 (105.75-156.59)	0.0833 (0.00211-0.385)	NA	NA
High LDL ADJ (>190 mg/dl)	composite	2062	136.66 (134.65-138.66)	0.11 (0.0969-0.124)	-0.143 (0.938)	0.879	5015	147.14 (146.13-148.16)	0.109 (0.101-0.118)	-0.343 (0.511)	0.502
Non-Carrier		17124	135.23 (134.59-135.86)	0.0893 (0.0851-0.0937)	NA	NA	31404	147.51 (147.11-147.91)	0.107 (0.104-0.111)	NA	NA
High LDL ADJ (>190 mg/dl)	LDLR	2045	136.48 (134.47-138.49)	0.11 (0.0963-0.124)	-0.143 (0.938)	0.879	5002	147.19 (146.18-148.20)	0.109 (0.101-0.118)	-0.343 (0.511)	0.502
High LDL ADJ (>190 mg/dl)	PCSK9	17	157.69 (133.47-181.91)	0.176 (0.038-0.434)	NA	NA	13	130.19 (106.94-153.43)	0.0769 (0.00195-0.36)	NA	NA
Low LDL (<80 mg/dl)	composite	19	118.27 (99.18-137.35)	0.0526 (0.00133-0.26)	-3.96 (8.29)	0.633	39	105.21 (95.64-114.78)	0.231 (0.111-0.393)	-33.2 (5.18)	1.47e-10
Non-Carrier		19167	123.33 (122.79-123.86)	0.113 (0.109-0.118)	NA	NA	36380	137.12 (136.78-137.46)	0.0322 (0.0304-0.0341)	NA	NA
Low LDL (<80 mg/dl)	APOB	2	173.36 (-162.23-508.95)	0 (0-0.842)	45 (25.3)	0.0758	1	55.61 (NA-NA)	1 (0.025-1)	-81.6 (32.4)	0.0116
Low LDL (<80 mg/dl)	PCSK9	17	111.78 (93.58-129.98)	0.0588 (0.00149-0.287)	-9.83 (8.77)	0.262	38	106.52 (97.07-115.97)	0.211 (0.0955-0.373)	-31.9 (5.25)	1.19e-09
Low LDL (<80 mg/dl) no lipid meds	composite	6	102.55 (58.74-146.37)	0.167 (0.00421-0.641)	1.18 (10.4)	0.91	35	106.01 (95.95-116.07)	0.229 (0.104-0.401)	-36 (4.93)	3.13e-13
Non-Carrier		9508	129.72 (128.98-130.46)	0.0733 (0.0681-0.0787)	NA	NA	28801	142.62 (142.26-142.97)	0.0128 (0.0115-0.0141)	NA	NA
Low LDL (<80 mg/dl) no lipid meds	APOB	1	146.95 (NA-NA)	0 (0-0.975)	48.8 (25.1)	0.0517	1	55.61 (NA-NA)	1 (0.025-1)	-81.5 (30.8)	0.00821
Low LDL (<80 mg/dl) no lipid meds	PCSK9	5	93.68 (44.19-143.16)	0.2 (0.00505-0.716)	-8.64 (11.4)	0.448	34	107.50 (97.60-117.39)	0.206 (0.087-0.379)	-34.8 ( 5)	3.54e-12
Low LDL ADJ (<80 mg/dl)	composite	19	136.67 (108.22-165.11)	0.0526 (0.00133-0.26)	0.191 (9.64)	0.984	39	109.53 (98.88-120.17)	0.231 (0.111-0.393)	-39.3 (5.69)	5.1e-12
Non-Carrier		19167	135.38 (134.77-135.99)	0.0675 (0.064-0.0712)	NA	NA	36380	147.50 (147.13-147.87)	0.0115 (0.0104-0.0127)	NA	NA
Low LDL ADJ (<80 mg/dl)	APOB	2	216.17 (-663.35-1095.68)	0 (0-0.842)	81.3 (29.5)	0.00577	1	55.61 (NA-NA)	1 (0.025-1)	-82.2 (35.5)	0.0207
Low LDL ADJ (<80 mg/dl)	PCSK9	17	127.31 (101.93-152.69)	0.0588 (0.00149-0.287)	-9.53 (10.2)	0.35	38	110.95 (100.42-121.48)	0.211 (0.0955-0.373)	-38.1 (5.76)	3.66e-11
High HDL (>70 mg/dl)	composite	14	66.38 (49.32-83.45)	0.286 (0.0839-0.581)	17.4 (3.67)	2.08e-06	15	74.09 (65.01-83.17)	0.6 (0.323-0.837)	18 (3.45)	1.74e-07
Non-Carrier		28981	49.35 (49.17-49.53)	0.0939 (0.0905-0.0973)	NA	NA	34546	57.26 (57.10-57.42)	0.188 (0.183-0.192)	NA	NA
High triglycerides (>200 mg/dl)	composite	5267	138.30 (135.83-140.77)	0.163 (0.153-0.173)	-15.581 (1.6256)	1.35e-33	6920	137.46 (135.72-139.20)	0.155 (0.147-0.164)	-14.943 (1.0283)	1.01e-54
Non-Carrier		24388	163.66 (162.07-165.24)	0.243 (0.238-0.248)	NA	NA	29510	153.69 (152.67-154.70)	0.214 (0.21-0.219)	NA	NA
High triglycerides (>200 mg/dl)	APOA5	7	225.70 (111.05-340.36)	0.429 (0.099-0.816)	NA	NA	8	213.72 (86.54-340.89)	0.375 (0.0852-0.755)	170.56 (84.01)	0.0604
High triglycerides (>200 mg/dl)	LPL	5260	138.18 (135.71-140.66)	0.163 (0.153-0.173)	-15.581 (1.6256)	1.35e-33	6912	137.37 (135.63-139.11)	0.155 (0.147-0.164)	-14.97 (1.0283)	6.94e-55
High triglycerides (>200 mg/dl) no lipid meds	composite	2796	135.78 (132.58-138.99)	0.156 (0.142-0.17)	-15.297 (1.7266)	4.8e-24	5532	132.43 (130.58-134.28)	0.137 (0.128-0.147)	-14.847 (1.0263)	2.7e-54
Non-Carrier		12133	154.17 (152.27-156.07)	0.216 (0.209-0.223)	NA	NA	23310	147.88 (146.79-148.96)	0.192 (0.187-0.198)	NA	NA
High triglycerides (>200 mg/dl) no lipid meds	APOA5	3	232.00 (-253.70-717.69)	0.333 (0.0084-0.906)	NA	NA	6	223.36 (36.25-410.47)	0.333 (0.0433-0.777)	170.43 (83.846)	0.0601
High triglycerides (>200 mg/dl) no lipid meds	LPL	2793	135.68 (132.48-138.88)	0.155 (0.142-0.169)	-15.297 (1.7266)	4.8e-24	5526	132.33 (130.48-134.18)	0.137 (0.128-0.146)	-14.874 (1.0264)	1.86e-54
High triglycerides ADJ (>200 mg/dl)	composite	5267	144.75 (142.12-147.37)	0.183 (0.173-0.194)	-16.619 (1.728)	1.78e-33	6920	143.04 (141.15-144.92)	0.177 (0.168-0.186)	-15.746 (1.0969)	2.24e-54
Non-Carrier		24388	170.59 (168.91-172.27)	0.269 (0.263-0.274)	NA	NA	29510	160.19 (159.11-161.28)	0.239 (0.234-0.244)	NA	NA
High triglycerides ADJ (>200 mg/dl)	APOA5	7	239.73 (116.35-363.10)	0.429 (0.099-0.816)	NA	NA	8	221.87 (95.43-348.31)	0.375 (0.0852-0.755)	169.84 (89.61)	0.0639
High triglycerides ADJ (>200 mg/dl)	LPL	5260	144.62 (141.99-147.24)	0.183 (0.172-0.193)	-16.619 (1.728)	1.78e-33	6912	142.94 (141.06-144.82)	0.177 (0.168-0.186)	-15.773 (1.0969)	1.55e-54
Monogenic obesity (BMI >30)	composite	NA	NA	NA	NA	NA	NA	NA	NA	NA	NA
Non-Carrier		37823	28.35 (28.30-28.41)	0.317 (0.312-0.322)	NA	NA	38450	27.36 (27.31-27.41)	0.238 (0.234-0.243)	NA	NA
Condition	Gene	N	Mean (95% CI)	proportion affected	OR (95% CI)***	P value***	N	Mean (95% CI)	proportion affected	OR (95% CI)***	P value***
MODY (T2D)	composite	125	NA	0.52 (0.429-0.61)	1.25 (1.03-1.51)	0.245	628	NA	0.0748 (0.0555-0.0983)	1.11 (0.956-1.3)	0.488
MODY (T2D) Non-Carrier		38493	NA	0.485 (0.48-0.49)	NA	NA	37938	NA	0.0683 (0.0658-0.0709)	NA	NA
MODY (T2D)	GCK	4	NA	1 (0.398-1)	7.92 (1.38-45.4)	0.088	2	NA	1 (0.158-1)	94.8 (14.2-632)	0.000452
MODY (T2D)	HNF1A	4	NA	0.25 (0.00631-0.806)	0.185 (0.0292-1.17)	0.2	5	NA	0 (0-0.522)	1.14 (0.221-5.89)	0.931
MODY (T2D)	HNF1B	3	NA	1 (0.292-1)	6.14 (1.06-35.6)	0.145	7	NA	0 (0-0.41)	0.764 (0.159-3.67)	0.849
MODY (T2D)	HNF4A	1	NA	1 (0.025-1)	2.54 (0.252-25.6)	0.544	5	NA	0.2 (0.00505-0.716)	2.73 (0.409-18.3)	0.563
MODY (T2D)	PDX1	113	NA	0.496 ( 0.4-0.591)	1.16 (0.952-1.42)	0.449	609	NA	0.0722 (0.053-0.0958)	1.09 (0.936-1.28)	0.569
MODY (T2D and pre-diabetes)	composite	125	NA	0.64 (0.549-0.724)	1.27 (1.03-1.55)	0.242	628	NA	0.207 (0.176-0.241)	1.17 (1.06-1.3)	0.125
Non-Carrier		38493	NA	0.592 (0.587-0.597)	NA	NA	37938	NA	0.186 (0.182-0.19)	NA	NA
MODY (T2D and pre-diabetes)	GCK	4	NA	1 (0.398-1)	5.94 (1.04-34.1)	0.151	2	NA	1 (0.158-1)	39.9 (5.76-276)	0.00462
MODY (T2D and pre-diabetes)	HNF1A	4	NA	0.25 (0.00631-0.806)	0.124 (0.0202-0.762)	0.101	5	NA	0.4 (0.0527-0.853)	2.52 ( 1-6.32)	0.291
MODY (T2D and pre-diabetes)	HNF1B	3	NA	1 (0.292-1)	3.21 (0.553-18.6)	0.38	7	NA	0 (0-0.41)	0.243 (0.05-1.18)	0.238
MODY (T2D and pre-diabetes)	HNF4A	1	NA	1 (0.025-1)	1.92 (0.19-19.3)	0.676	5	NA	0.4 (0.0527-0.853)	1.06 (0.155-7.18)	0.972
MODY (T2D and pre-diabetes)	PDX1	113	NA	0.628 (0.532-0.717)	1.23 (0.99-1.52)	0.335	609	NA	0.204 (0.172-0.238)	1.16 (1.05-1.29)	0.143
MODY extended (T2D)	composite	125	NA	0.52 (0.429-0.61)	1.25 (1.03-1.51)	0.245	634	NA	0.0757 (0.0563-0.0991)	1.13 (0.971-1.32)	0.429
Non-Carrier		38493	NA	0.485 (0.48-0.49)	NA	NA	37932	NA	0.0683 (0.0658-0.0709)	NA	NA
MODY extended (T2D)	GCK	4	NA	1 (0.398-1)	7.92 (1.38-45.4)	0.088	2	NA	1 (0.158-1)	94.8 (14.2-632)	0.000452
MODY extended (T2D)	HNF1A	4	NA	0.25 (0.00631-0.806)	0.185 (0.0292-1.17)	0.2	5	NA	0 (0-0.522)	1.14 (0.221-5.89)	0.931
MODY extended (T2D)	HNF1B	3	NA	1 (0.292-1)	6.14 (1.06-35.6)	0.145	7	NA	0 (0-0.41)	0.764 (0.159-3.67)	0.849
MODY extended (T2D)	HNF4A	1	NA	1 (0.025-1)	2.54 (0.252-25.6)	0.544	5	NA	0.2 (0.00505-0.716)	2.73 (0.409-18.3)	0.563
MODY extended (T2D)	PDX1	113	NA	0.496 ( 0.4-0.591)	1.16 (0.952-1.42)	0.449	609	NA	0.0722 (0.053-0.0958)	1.09 (0.936-1.28)	0.569
MODY extended (T2D)	INS	NA	NA	NA	NA	NA	6	NA	0.167 (0.00421-0.641)	4.39 (1.58-12.2)	0.173
MODY extended (T2D and pre-diabetes)	composite	125	NA	0.64 (0.549-0.724)	1.27 (1.03-1.55)	0.242	634	NA	0.21 (0.179-0.244)	1.19 (1.08-1.32)	0.0837
Non-Carrier		38493	NA	0.592 (0.587-0.597)	NA	NA	37932	NA	0.186 (0.182-0.19)	NA	NA
MODY extended (T2D and pre-diabetes)	GCK	4	NA	1 (0.398-1)	5.94 (1.04-34.1)	0.151	2	NA	1 (0.158-1)	39.9 (5.76-276)	0.00462
MODY extended (T2D and pre-diabetes)	HNF1A	4	NA	0.25 (0.00631-0.806)	0.124 (0.0202-0.762)	0.101	5	NA	0.4 (0.0527-0.853)	2.52 ( 1-6.32)	0.291
MODY extended (T2D and pre-diabetes)	HNF1B	3	NA	1 (0.292-1)	3.21 (0.553-18.6)	0.38	7	NA	0 (0-0.41)	0.243 (0.05-1.18)	0.238
MODY extended (T2D and pre-diabetes)	HNF4A	1	NA	1 (0.025-1)	1.92 (0.19-19.3)	0.676	5	NA	0.4 (0.0527-0.853)	1.06 (0.155-7.18)	0.972
MODY extended (T2D and pre-diabetes)	PDX1	113	NA	0.628 (0.532-0.717)	1.23 (0.99-1.52)	0.335	609	NA	0.204 (0.172-0.238)	1.16 (1.05-1.29)	0.143
MODY extended (T2D and pre-diabetes)	INS	NA	NA	NA	NA	NA	6	NA	0.5 (0.118-0.882)	5.41 (2.31-12.7)	0.0413
Lipodystrophy (T2D)	composite	20	NA	0.4 (0.191-0.639)	0.743 (0.463-1.19)	0.518	12	NA	0.0833 (0.00211-0.385)	2.1 (0.843-5.24)	0.439
Lipodystrophy (T2D) Non-Carrier		38598	NA	0.485 (0.48-0.49)	NA	NA	38554	NA	0.0684 (0.0659-0.071)	NA	NA
Lipodystrophy (T2D)	LMNA	19	NA	0.368 (0.163-0.616)	0.655 (0.4-1.07)	0.373	12	NA	0.0833 (0.00211-0.385)	2.1 (0.843-5.24)	0.439
Lipodystrophy (T2D)	PPARG	1	NA	1 (0.025-1)	2.77 (0.275-27.9)	0.505	NA	NA	NA	NA	NA
Lipodystrophy (T2D and pre-diabetes)	composite	20	NA	0.5 (0.272-0.728)	0.796 (0.492-1.29)	0.628	12	NA	0.167 (0.0209-0.484)	1.29 (0.612-2.71)	0.73
Lipodystrophy (T2D and pre-diabetes) Non-Carrier		38598	NA	0.592 (0.587-0.597)	NA	NA	38554	NA	0.186 (0.182-0.19)	NA	NA
Lipodystrophy (T2D and pre-diabetes)	LMNA	19	NA	0.474 (0.244-0.711)	0.709 (0.431-1.17)	0.478	12	NA	0.167 (0.0209-0.484)	1.29 (0.612-2.71)	0.73
Lipodystrophy (T2D and pre-diabetes)	PPARG	1	NA	1 (0.025-1)	2.34 (0.233-23.6)	0.58	NA	NA	NA	NA	NA
Neonatal diabetes (T2D)	composite	3	NA	1 (0.292-1)	6.14 (1.06-35.6)	0.145	13	NA	0.0769 (0.00195-0.36)	1.58 (0.64-3.92)	0.619
Neonatal diabetes (T2D) Non-Carrier		38615	NA	0.485 (0.48-0.49)	NA	NA	38553	NA	0.0685 (0.066-0.071)	NA	NA
Neonatal diabetes (T2D)	HNF1B	3	NA	1 (0.292-1)	6.14 (1.06-35.6)	0.145	7	NA	0 (0-0.41)	0.764 (0.159-3.67)	0.849
Neonatal diabetes (T2D)	INS	NA	NA	NA	NA	NA	6	NA	0.167 (0.00421-0.641)	4.39 (1.58-12.2)	0.173
Neonatal diabetes (T2D and pre-diabetes)	composite	3	NA	1 (0.292-1)	3.21 (0.553-18.6)	0.38	13	NA	0.231 (0.0504-0.538)	1.43 (0.74-2.76)	0.584
Neonatal diabetes (T2D and pre-diabetes) Non-Carrier		38615	NA	0.592 (0.587-0.597)	NA	NA	38553	NA	0.186 (0.182-0.19)	NA	NA
Neonatal diabetes (T2D and pre-diabetes)	HNF1B	3	NA	1 (0.292-1)	3.21 (0.553-18.6)	0.38	7	NA	0 (0-0.41)	0.243 (0.05-1.18)	0.238
Neonatal diabetes (T2D and pre-diabetes)	INS	NA	NA	NA	NA	NA	6	NA	0.5 (0.118-0.882)	5.41 (2.31-12.7)	0.0413
*bolded are values used as primary results (medication adjusted for LDL cholesterol, triglycerides)
**Effect size estimates indicate the difference in biomarkers between carriers and non-carriers with testing performed using burden analysis in EPACTS. All pvalues indicate 2-sided tests.
***Odds ratios indicate risk of diabetes comparing variant carriers to non-carriers with testing performed using burden analysis in EPACTS. All pvalues indicate 2-sided tests.

## Sheet: Supp Data 5
Supplementary Data 5: Clinical characteristics of monogenic diabetes variant carriers.
AMP-T2D-GENES
Gene	Variant (GRCh37)	ClinVarOrLOF	Level	sex	age	T2D	T2D or prediabetes		max_HbA1c_%	Glucose mmol/L (not necessarily fasting)	Glucose_mg/dl (not necessarily fasting)	Age diabetes diagnosed		bmi	trigylcerides
GCK	7-44187429-G-A	ClinVar	Pathogenic	Female	45	Yes	Yes			6.39	115.02	40		24.59	185
GCK	7-44189362-C-T	ClinVar	Pathogenic	Female	50	Yes	Yes							21.8
GCK	7-44189576-G-A	ClinVar	Pathogenic	Male	65	Yes	Yes		6.9			55		25.95	99.2
GCK	7-44189585-C-T	Review	Pathogenic	Female	53	Yes	Yes		6.6	5.11111	92			21.0796	71
GCK	7-44192019-C-T	ClinVar	Likely Pathogenic	Male	60	Yes	Yes		7.2	3.78	68.04			25.0647	100.1
GCK	7-44192019-C-T	ClinVar	Likely Pathogenic	Female	67	Yes	Yes							36.4
GCK	7-44192980-C-T	ClinVar	Likely Pathogenic	Male	50	Yes	Yes			6.11	109.98	47		32.56	178
HNF1A	12-121426701-G-A	Review	Pathogenic	Male	54.6438	Yes	Yes							21.8	132.9
HNF1A	12-121431481-C-T	ClinVar, LOF	Pathogenic, LOF	Female	67	Yes	Yes			6.5	117	35		27.4	123
HNF1A	12-121432001-C-T	Review, LOF	Likely Pathogenic, LOF	Female	62	Yes	Yes		7.30049					26.29	58.5
HNF1A	12-121432065-G-A	ClinVar	Pathogenic	Female	48	Yes	Yes		6.2	6.1	109.8	35		24.35	70.9
HNF1A	12-121432080-C-A	ClinVar	Likely Pathogenic	Male	41	Yes	Yes		7.1	2.28	41.04			28.245	118.7
HNF1A	12-121432080-C-A	ClinVar	Likely Pathogenic	Female	71	Yes	Yes					50		21.17
HNF1A	12-121434371-C-A	Review	Pathogenic	Female	73	No	No			5.32801	95.9041			21.2235	237.2
HNF1A	12-121434371-C-A	Review	Pathogenic	Female	53	Yes	Yes		7.6	5.71651	102.897	42		27.0703	196.2
HNF1A	12-121434371-C-A	Review	Pathogenic	Male	55	Yes	Yes			7.43701	133.866	55		27.0641	96.6
HNF1A	12-121434371-C-A	Review	Pathogenic	Female	59.926	Yes	Yes							31.316	107.2
HNF1A	12-121435443-CAT-C	LOF	Likely_LOF	Female	56	No	No							27.2663	95
HNF1B	17-36093806-G-A	LOF	LOF	Male	63.3	No	No			5.39	97.02			27.42	27.1
HNF4A	20-43052700-G-A	Review	Likely Pathogenic	Female	50	Yes	Yes		8.90048					30.06	197.5
PDX1	13-28494574-TC-T	LOF	Likely_LOF	Male	50	Yes	Yes		6.4	6.72222	121			22.8421	174
PDX1	13-28494677-G-A	LOF	LOF	Female	60	Yes	Yes		7.60055					30.8	125.8
ABCC8	11-17417461-C-T	ClinVar	Likely Pathogenic	Male	48	Yes	Yes		6.7013					21.85	120.5
INS	11-2182066-G-A	LOF	Likely_LOF	Female	51	Yes	Yes		7			37		22.3	111.6
Lipodystrophy
LMNA	1-156105812-C-T	LOF	LOF	Female	59	No	No							26.85
LMNA	1-156106776-G-A	ClinVar	Pathogenic	Female	49	No	No			4.55556	82			22.8956	262
PPARG	3-12421431-G-A	LOF	LOF	Female	51	Yes	Yes			9.64	173.52			23.4	188.7
PPARG	3-12434213-G-A	ClinVar	Likely Pathogenic	Female	58	Yes	Yes			15.7778	284			24.2172	613
PPARG	3-12447410-G-T	LOF	LOF	Male	55	Yes	Yes		8.2
PPARG	3-12447507-C-G	LOF	LOF	Female	54.7697	Yes	Yes							21.4	210.8
PPARG	3-12458202-G-A	LOF	LOF	Female	59	No	No			4.66667	84			30.8629	89
PPARG	3-12475610-C-T	ClinVar	Pathogenic	Female	68	Yes	Yes		6.2009					21.81	229.4
UK Biobank
Gene	Variant (GRCh37)	ClinVarOrLOF	Level	sex	age	diabetes	diabetes or pre-diabetes	max_HbA1c_mmol/mol	max_HbA1c_%	Glucose mmol/L (not necessarily fasting)	Glucose_mg/dl (not necessarily fasting)	Age diabetes diagnosed	Diabetes diagnosed by doctor ever	bmi	trigylcerides	% body fat
GCK	chr7-44147830-G-A	ClinVar	Pathogenic	Female	46.5	No	Yes	44.6	6.23089	8.809	158.562		No	25.4061	146.8	30.3
GCK	chr7-44149977-G-A	ClinVar	Pathogenic	Male	57.9167	Yes	Yes	47.5	6.49623	6.536	117.648	50	Yes	25.8248	141.1	20.9
GCK	chr7-44149977-G-A	ClinVar	Pathogenic	Male	48.8333	Yes	Yes	50	6.72498	7.368	132.624		No	26.3973	169.4	19.6
GCK	chr7-44149986-C-T	Review	Pathogenic	Female	59.9167	Yes	Yes	47.8	6.52368	6.143	110.574		No	22.3884	69.4	27.2
GCK	chr7-44149992-G-A	ClinVar	Pathogenic	Female	57.8333	Yes	Yes	49.6	6.68838	6.595	118.71	44	Yes	27.5067	137.9	36.7
GCK	chr7-44150004-C-T	ClinVar	Pathogenic	Female	48.7083	Yes	Yes	39	5.71849	7.078	127.404	43	Yes	22.2619	75.4	23.5
GCK	chr7-44152275-TCAGCAGTG-T	LOF	Likely_LOF	Male	62.75	No	Yes	46.5	6.40474	6.863	123.534		No	28.1332	97.7	23.5
GCK	chr7-44152318-G-A	Review, LOF	Likely Pathogenic, Likely_LOF	Female	61	Yes	Yes	44.4	6.21259	7.066	127.188		Yes	35.818	102	47.1
GCK	chr7-44152318-G-A	Review, LOF	Likely Pathogenic, Likely_LOF	Female	58.8333	Yes	Yes	51	6.81648	6.461	116.298	52	Yes	24.8447	58.9	31
GCK	chr7-44153381-C-T	ClinVar	Likely Pathogenic	Female	53.4167	No	Yes	40.3	5.83744	5.903	106.254		No	27.0993	75.1	24.7
HNF1A	chr12-120989032-C-T	ClinVar, LOF	Pathogenic, LOF	Male	62.8333	No	Yes	43.8	6.15769	6.625	119.25		No	21.5661	80	11.4
HNF1A	chr12-120996672-CA-C	LOF	LOF	Female	67.6667	Yes	Yes	57	7.36548	4.87	87.66	50	Yes	24.2031	92.1	37
HNF1A	chr12-120997560-C-T	Review, LOF	Pathogenic, LOF	Female	54.3333	Yes	Yes	53.5	7.04523	4.182	75.276	17	Yes	30.3422	78.3	43.7
HNF1A	chr12-120997647-CAGCTGCAG-C	LOF	Likely_LOF	Female	59.3333	No	No	35.4	5.38909	5.449	98.082		No	23.8123	94.2	34.7
HNF1A	chr12-120999262-G-A	Review	Pathogenic	Male	69.5833	No	No			7.108**	127.944**		No	25.8333	87.8	19.3
PDX1	chr13-27920320-GC-G	ClinVar	Pathogenic	Male	45.5	No	No			5.239	94.302		No	31.8966	175.9	29.9
Lipodystrophy
LMNA	chr1-156138749-C-T	LOF	Likely_LOF	Male	48.4167	No	No			4.513	81.234		No	28.9051	115.2	27.5
LMNA	chr1-156138749-C-T	LOF	Likely_LOF	Male	69.9167	No	Yes	44.7	6.24004	7.48	134.64		No	31.0807	215.4	27.5
LMNA	chr1-156138749-C-T	LOF	Likely_LOF	Female	60.25	No	No	35.4	5.38909	5.111	91.998		No	21.3021	140	21.5
LMNA	chr1-156138749-C-T	LOF	Likely_LOF	Female	57	No	No	33.7	5.23354	5.352	96.336		No	32.0298	75.2	43.9
PPARG	chr3-12416865-T-A	LOF	LOF	Male	57.75	No	No	30.6	4.94989				No	28.1048		20.9
PPARG	chr3-12417037-C-T	LOF	LOF	Female	46.25	No	No	31.1	4.99564				No	20.1092	222	25.7
PPARG	chr3-12417037-C-T	LOF	LOF	Female	56.0833	No	No	31.7	5.05054	4.791	86.238		No	30.9787	152	44.8
**glucose value after 4 hours fasting

## Sheet: Supp Data 6
Supplementary Data 6: pLoF curation categories and guidelines for classification.
(1) LoF	(2) Likely LoF	(3) Uncertain	(4) Likely not LoF	(5) Not LoF
When any one of the following are seen in isolation	When any one of the following are seen in isolation or combinations of any slight genotyping/mapping errors with remaining error types within this category	Conflicting evidence/Ambiguous evidence	Potential re-initiation by downstream methionine within 1st coding exon for stop-gained variants only in which the conservation pattern makes it seem like the downstream MET could rescue from nonsense variation (downstream MET well conserved)	Stop-gained variant in overprinted exon
Absence of any evidence to refute an LOF consequence	Genotyping Flag (strict high GC or low complexity)	No read data and want to check reads separately	Homopolymer repeat (either indel or SNV that changes base to same homopolymer base)	Frame restoring indel
Variant with minority tx (or weak exon conservation) regardless of conservation, if pext = 1 and no other tags (not including last exon and strand bias)	Mapping Flag (<5 tracks on UCSC)	re-initiation by downstream MET in first coding exon for stop gained variants in which first exon has not well conserved MET throughout	In frame splice site rescue between 6 and 21bp and validated by alamut as strong rescue (>/=50% 'raw' score of native site by MAXEntScan)	In phase multi-nucleotide variant (2 SNV occurring in cis within the same codon) that changes nonsense variant to missense/synonymous variant
Splice site variant with no potential rescue sites and no other tags	partial loss of exon conservation		complex mapping issues or multiple mapping tracks on UCSC (>=5)	Complete splice site rescue within 6bp (gain/loss of </=2 amino acids)
	low conservation of entire gene		Weak conservation of exon with pext < 0.8	Reference error
	splice rescue within 6-21bp but very weak on unrecognized signal as per alamut (i.e., in order for rescue to be called, must be >=50% 'raw' score of native site by MAXEntScan)		biologically relevant stop site located upstream of variant (as identified by conservation)	Combination of multiple flags (multiple flags of indisputable evidence)
	Homopolymer (>/= 5) repeat with SNV of a different nucleotide than the homopolymer track		biologically relevant start site located downstream of variant (variant in UTR)	Pext < 0.2 (check to make sure not 3' bias or as a result of noncoding tx's)
	Variant with minority tx and/or weak exon conservation tags (complete not partial conservation) with pext >= 0.80 and any other tag (genotyping/mapping)		Variant in overhanging exon with low conservation and minority tx with pext < 0.8
			Variant in last exon but does not disrupt >=25% sequence
			variant present in <=50% of coding Gencode basic transcripts and have pext <= 0.80
Exceptions:
GCK full transcript was only expressed in certain tissues so Pancreas pext was used for these variants
LDLR variants in the first exon have low pext but are well known for being part of pre-protein complex that is required for function and is removed from mature (and well expressed) protein
